# Supplementary material for: Modularization of biochemical networks based on classification of Petri net t-invariants
Source: BMC Bioinformatics. 2008 Feb 8;9:90. doi: 10.1186/1471-2105-9-90 (PMC2277402; doi:10.1186/1471-2105-9-90)
Supplement: Additional File 3 — Petri net models. In the ZIP file, PetriNetModels.zip, the Petri net models of the two case studies are provided. In addition, tables, listing the transitions and places of the models by their name and biological meaning, are given. [file 1471-2105-9-90-S3.zip › PetriNetModels/pheromone.spped]

<?xml version="1.0" encoding="iso-8859-1" standalone="no" ?>
<Snoopy revision="0.97" version="2">

  <netclass name="Petri Net"/>

  <nodeclasses count="5">
    <nodeclass count="42" name="Place">
      <node id="2" net="0">
        <attribute id="250226" name="Name" net="0">
          
          <![CDATA[alpha-factor]]>
          <graphics count="1">
            <graphic grparent="231" id="250237" net="1" show="1" state="1" x="306.00" xoff="51.00" y="64.00" yoff="4.00"/>
          </graphics>
        </attribute>
        <attribute id="250228" name="ID" net="0">
          
          <![CDATA[1]]>
          <graphics count="1">
            <graphic grparent="231" id="250239" net="1" show="1" state="1" x="255.00" y="60.00"/>
          </graphics>
        </attribute>
        <attribute id="250230" name="Marking" net="0">
          
          <![CDATA[0]]>
          <graphics count="1">
            <graphic grparent="231" id="250238" net="1" show="1" state="1" x="255.00" y="60.00"/>
          </graphics>
        </attribute>
        <attribute id="250232" name="Logic" net="0">
          
          <![CDATA[0]]>
          <graphics count="0"/>
        </attribute>
        <attribute id="250233" name="Comment" net="0">
          
          <![CDATA[]]>
          <graphics count="1">
            <graphic grparent="231" id="250240" net="1" show="1" state="1" x="255.00" y="100.00" yoff="40.00"/>
          </graphics>
        </attribute>
        <graphics count="1">
          <graphic h="20.00" id="231" net="1" show="1" state="1" w="20.00" x="255.00" y="60.00"/>
        </graphics>
      </node>
      <node id="3" net="0">
        <attribute id="250242" name="Name" net="0">
          
          <![CDATA[Ste2_receptor]]>
          <graphics count="1">
            <graphic grparent="230" id="250253" net="1" show="1" state="1" x="343.00" xoff="-2.00" y="126.00" yoff="21.00"/>
          </graphics>
        </attribute>
        <attribute id="250244" name="ID" net="0">
          
          <![CDATA[2]]>
          <graphics count="1">
            <graphic grparent="230" id="250255" net="1" show="1" state="1" x="345.00" y="105.00"/>
          </graphics>
        </attribute>
        <attribute id="250246" name="Marking" net="0">
          
          <![CDATA[0]]>
          <graphics count="1">
            <graphic grparent="230" id="250254" net="1" show="1" state="1" x="345.00" y="105.00"/>
          </graphics>
        </attribute>
        <attribute id="250248" name="Logic" net="0">
          
          <![CDATA[0]]>
          <graphics count="0"/>
        </attribute>
        <attribute id="250249" name="Comment" net="0">
          
          <![CDATA[]]>
          <graphics count="1">
            <graphic grparent="230" id="250256" net="1" show="1" state="1" x="345.00" y="145.00" yoff="40.00"/>
          </graphics>
        </attribute>
        <graphics count="1">
          <graphic h="20.00" id="230" net="1" show="1" state="1" w="20.00" x="345.00" y="105.00"/>
        </graphics>
      </node>
      <node id="4" net="0">
        <attribute id="250258" name="Name" net="0">
          
          <![CDATA[receptor_factor_complex]]>
          <graphics count="1">
            <graphic grparent="229" id="250269" net="1" show="1" state="1" x="173.00" xoff="-82.00" y="149.00" yoff="-1.00"/>
          </graphics>
        </attribute>
        <attribute id="250260" name="ID" net="0">
          
          <![CDATA[3]]>
          <graphics count="1">
            <graphic grparent="229" id="250271" net="1" show="1" state="1" x="255.00" y="150.00"/>
          </graphics>
        </attribute>
        <attribute id="250262" name="Marking" net="0">
          
          <![CDATA[0]]>
          <graphics count="1">
            <graphic grparent="229" id="250270" net="1" show="1" state="1" x="255.00" y="150.00"/>
          </graphics>
        </attribute>
        <attribute id="250264" name="Logic" net="0">
          
          <![CDATA[0]]>
          <graphics count="0"/>
        </attribute>
        <attribute id="250265" name="Comment" net="0">
          
          <![CDATA[]]>
          <graphics count="1">
            <graphic grparent="229" id="250272" net="1" show="1" state="1" x="255.00" y="190.00" yoff="40.00"/>
          </graphics>
        </attribute>
        <graphics count="1">
          <graphic h="20.00" id="229" net="1" show="1" state="1" w="20.00" x="255.00" y="150.00"/>
        </graphics>
      </node>
      <node id="5" net="0">
        <attribute id="250274" name="Name" net="0">
          
          <![CDATA[receptor_complex]]>
          <graphics count="1">
            <graphic grparent="228" id="250285" net="1" show="1" state="1" x="188.00" xoff="-67.00" y="240.00"/>
          </graphics>
        </attribute>
        <attribute id="250276" name="ID" net="0">
          
          <![CDATA[4]]>
          <graphics count="1">
            <graphic grparent="228" id="250287" net="1" show="1" state="1" x="255.00" y="240.00"/>
          </graphics>
        </attribute>
        <attribute id="250278" name="Marking" net="0">
          
          <![CDATA[0]]>
          <graphics count="1">
            <graphic grparent="228" id="250286" net="1" show="1" state="1" x="255.00" y="240.00"/>
          </graphics>
        </attribute>
        <attribute id="250280" name="Logic" net="0">
          
          <![CDATA[0]]>
          <graphics count="0"/>
        </attribute>
        <attribute id="250281" name="Comment" net="0">
          
          <![CDATA[]]>
          <graphics count="1">
            <graphic grparent="228" id="250288" net="1" show="1" state="1" x="255.00" y="280.00" yoff="40.00"/>
          </graphics>
        </attribute>
        <graphics count="1">
          <graphic h="20.00" id="228" net="1" show="1" state="1" w="20.00" x="255.00" y="240.00"/>
        </graphics>
      </node>
      <node id="6" net="0">
        <attribute id="250290" name="Name" net="0">
          
          <![CDATA[trimer_bound_to_receptor]]>
          <graphics count="1">
            <graphic grparent="227" id="250301" net="1" show="1" state="1" x="90.00" xoff="-30.00" y="266.00" yoff="-19.00"/>
          </graphics>
        </attribute>
        <attribute id="250292" name="ID" net="0">
          
          <![CDATA[5]]>
          <graphics count="1">
            <graphic grparent="227" id="250303" net="1" show="1" state="1" x="102.00" xoff="-18.00" y="285.00"/>
          </graphics>
        </attribute>
        <attribute id="250294" name="Marking" net="0">
          
          <![CDATA[2]]>
          <graphics count="1">
            <graphic grparent="227" id="250302" net="1" show="1" state="1" x="120.00" y="285.00"/>
          </graphics>
        </attribute>
        <attribute id="250296" name="Logic" net="0">
          
          <![CDATA[0]]>
          <graphics count="0"/>
        </attribute>
        <attribute id="250297" name="Comment" net="0">
          
          <![CDATA[]]>
          <graphics count="1">
            <graphic grparent="227" id="250304" net="1" show="1" state="1" x="104.00" xoff="-16.00" y="336.00" yoff="51.00"/>
          </graphics>
        </attribute>
        <graphics count="1">
          <graphic h="24.00" id="227" net="1" show="1" state="1" w="24.00" x="120.00" y="285.00"/>
        </graphics>
      </node>
      <node id="7" net="0">
        <attribute id="250306" name="Name" net="0">
          
          <![CDATA[G_alpha_GTP]]>
          <graphics count="1">
            <graphic grparent="226" id="250317" net="1" show="1" state="1" x="173.00" xoff="-7.00" y="327.00" yoff="-18.00"/>
          </graphics>
        </attribute>
        <attribute id="250308" name="ID" net="0">
          
          <![CDATA[6]]>
          <graphics count="1">
            <graphic grparent="226" id="250319" net="1" show="1" state="1" x="180.00" y="345.00"/>
          </graphics>
        </attribute>
        <attribute id="250310" name="Marking" net="0">
          
          <![CDATA[0]]>
          <graphics count="1">
            <graphic grparent="226" id="250318" net="1" show="1" state="1" x="180.00" y="345.00"/>
          </graphics>
        </attribute>
        <attribute id="250312" name="Logic" net="0">
          
          <![CDATA[0]]>
          <graphics count="0"/>
        </attribute>
        <attribute id="250313" name="Comment" net="0">
          
          <![CDATA[]]>
          <graphics count="1">
            <graphic grparent="226" id="250320" net="1" show="1" state="1" x="180.00" y="385.00" yoff="40.00"/>
          </graphics>
        </attribute>
        <graphics count="1">
          <graphic h="20.00" id="226" net="1" show="1" state="1" w="20.00" x="180.00" y="345.00"/>
        </graphics>
      </node>
      <node id="8" net="0">
        <attribute id="250322" name="Name" net="0">
          
          <![CDATA[G_beta_gamma_dimer]]>
          <graphics count="1">
            <graphic grparent="225" id="250333" net="1" show="1" state="1" x="369.00" xoff="84.00" y="385.00" yoff="-5.00"/>
          </graphics>
        </attribute>
        <attribute id="250324" name="ID" net="0">
          
          <![CDATA[7]]>
          <graphics count="1">
            <graphic grparent="225" id="250335" net="1" show="1" state="1" x="285.00" y="390.00"/>
          </graphics>
        </attribute>
        <attribute id="250326" name="Marking" net="0">
          
          <![CDATA[0]]>
          <graphics count="1">
            <graphic grparent="225" id="250334" net="1" show="1" state="1" x="285.00" y="390.00"/>
          </graphics>
        </attribute>
        <attribute id="250328" name="Logic" net="0">
          
          <![CDATA[0]]>
          <graphics count="0"/>
        </attribute>
        <attribute id="250329" name="Comment" net="0">
          
          <![CDATA[]]>
          <graphics count="1">
            <graphic grparent="225" id="250336" net="1" show="1" state="1" x="285.00" y="430.00" yoff="40.00"/>
          </graphics>
        </attribute>
        <graphics count="1">
          <graphic h="20.00" id="225" net="1" show="1" state="1" w="20.00" x="285.00" y="390.00"/>
        </graphics>
      </node>
      <node id="9" net="0">
        <attribute id="250338" name="Name" net="0">
          
          <![CDATA[Cdc24]]>
          <graphics count="1">
            <graphic grparent="224" id="250349" net="1" show="1" state="1" x="535.00" xoff="40.00" y="451.00" yoff="1.00"/>
          </graphics>
        </attribute>
        <attribute id="250340" name="ID" net="0">
          
          <![CDATA[8]]>
          <graphics count="1">
            <graphic grparent="224" id="250351" net="1" show="1" state="1" x="495.00" y="450.00"/>
          </graphics>
        </attribute>
        <attribute id="250342" name="Marking" net="0">
          
          <![CDATA[0]]>
          <graphics count="1">
            <graphic grparent="224" id="250350" net="1" show="1" state="1" x="495.00" y="450.00"/>
          </graphics>
        </attribute>
        <attribute id="250344" name="Logic" net="0">
          
          <![CDATA[0]]>
          <graphics count="0"/>
        </attribute>
        <attribute id="250345" name="Comment" net="0">
          
          <![CDATA[]]>
          <graphics count="1">
            <graphic grparent="224" id="250352" net="1" show="1" state="1" x="495.00" y="490.00" yoff="40.00"/>
          </graphics>
        </attribute>
        <graphics count="1">
          <graphic h="20.00" id="224" net="1" show="1" state="1" w="20.00" x="495.00" y="450.00"/>
        </graphics>
      </node>
      <node id="10" net="0">
        <attribute id="250354" name="Name" net="0">
          
          <![CDATA[Cdc42(at_pm)]]>
          <graphics count="1">
            <graphic grparent="223" id="250365" net="1" show="1" state="1" x="476.00" xoff="-19.00" y="563.00" yoff="23.00"/>
          </graphics>
        </attribute>
        <attribute id="250356" name="ID" net="0">
          
          <![CDATA[9]]>
          <graphics count="1">
            <graphic grparent="223" id="250367" net="1" show="1" state="1" x="500.00" xoff="5.00" y="540.00"/>
          </graphics>
        </attribute>
        <attribute id="250358" name="Marking" net="0">
          
          <![CDATA[0]]>
          <graphics count="1">
            <graphic grparent="223" id="250366" net="1" show="1" state="1" x="495.00" y="540.00"/>
          </graphics>
        </attribute>
        <attribute id="250360" name="Logic" net="0">
          
          <![CDATA[0]]>
          <graphics count="0"/>
        </attribute>
        <attribute id="250361" name="Comment" net="0">
          
          <![CDATA[]]>
          <graphics count="1">
            <graphic grparent="223" id="250368" net="1" show="1" state="1" x="495.00" y="580.00" yoff="40.00"/>
          </graphics>
        </attribute>
        <graphics count="1">
          <graphic h="20.00" id="223" net="1" show="1" state="1" w="20.00" x="495.00" y="540.00"/>
        </graphics>
      </node>
      <node id="11" net="0">
        <attribute id="250370" name="Name" net="0">
          
          <![CDATA[Ste20]]>
          <graphics count="1">
            <graphic grparent="222" id="250381" net="1" show="1" state="1" x="339.00" xoff="39.00" y="494.00" yoff="-1.00"/>
          </graphics>
        </attribute>
        <attribute id="250372" name="ID" net="0">
          
          <![CDATA[10]]>
          <graphics count="1">
            <graphic grparent="222" id="250383" net="1" show="1" state="1" x="300.00" y="495.00"/>
          </graphics>
        </attribute>
        <attribute id="250374" name="Marking" net="0">
          
          <![CDATA[0]]>
          <graphics count="1">
            <graphic grparent="222" id="250382" net="1" show="1" state="1" x="300.00" y="495.00"/>
          </graphics>
        </attribute>
        <attribute id="250376" name="Logic" net="0">
          
          <![CDATA[0]]>
          <graphics count="0"/>
        </attribute>
        <attribute id="250377" name="Comment" net="0">
          
          <![CDATA[]]>
          <graphics count="1">
            <graphic grparent="222" id="250384" net="1" show="1" state="1" x="300.00" y="535.00" yoff="40.00"/>
          </graphics>
        </attribute>
        <graphics count="1">
          <graphic h="20.00" id="222" net="1" show="1" state="1" w="20.00" x="300.00" y="495.00"/>
        </graphics>
      </node>
      <node id="12" net="0">
        <attribute id="250386" name="Name" net="0">
          
          <![CDATA[Ste5(scaffold)]]>
          <graphics count="1">
            <graphic grparent="221" id="250397" net="1" show="1" state="1" x="205.00" xoff="-50.00" y="495.00"/>
          </graphics>
        </attribute>
        <attribute id="250388" name="ID" net="0">
          
          <![CDATA[11]]>
          <graphics count="1">
            <graphic grparent="221" id="250399" net="1" show="1" state="1" x="255.00" y="495.00"/>
          </graphics>
        </attribute>
        <attribute id="250390" name="Marking" net="0">
          
          <![CDATA[0]]>
          <graphics count="1">
            <graphic grparent="221" id="250398" net="1" show="1" state="1" x="255.00" y="495.00"/>
          </graphics>
        </attribute>
        <attribute id="250392" name="Logic" net="0">
          
          <![CDATA[0]]>
          <graphics count="0"/>
        </attribute>
        <attribute id="250393" name="Comment" net="0">
          
          <![CDATA[]]>
          <graphics count="1">
            <graphic grparent="221" id="250400" net="1" show="1" state="1" x="255.00" y="535.00" yoff="40.00"/>
          </graphics>
        </attribute>
        <graphics count="1">
          <graphic h="20.00" id="221" net="1" show="1" state="1" w="20.00" x="255.00" y="495.00"/>
        </graphics>
      </node>
      <node id="13" net="0">
        <attribute id="250402" name="Name" net="0">
          
          <![CDATA[Ste5/Ste11]]>
          <graphics count="1">
            <graphic grparent="220" id="250413" net="1" show="1" state="1" x="212.00" xoff="-43.00" y="585.00"/>
          </graphics>
        </attribute>
        <attribute id="250404" name="ID" net="0">
          
          <![CDATA[12]]>
          <graphics count="1">
            <graphic grparent="220" id="250415" net="1" show="1" state="1" x="255.00" y="585.00"/>
          </graphics>
        </attribute>
        <attribute id="250406" name="Marking" net="0">
          
          <![CDATA[0]]>
          <graphics count="1">
            <graphic grparent="220" id="250414" net="1" show="1" state="1" x="255.00" y="585.00"/>
          </graphics>
        </attribute>
        <attribute id="250408" name="Logic" net="0">
          
          <![CDATA[0]]>
          <graphics count="0"/>
        </attribute>
        <attribute id="250409" name="Comment" net="0">
          
          <![CDATA[]]>
          <graphics count="1">
            <graphic grparent="220" id="250416" net="1" show="1" state="1" x="255.00" y="625.00" yoff="40.00"/>
          </graphics>
        </attribute>
        <graphics count="1">
          <graphic h="20.00" id="220" net="1" show="1" state="1" w="20.00" x="255.00" y="585.00"/>
        </graphics>
      </node>
      <node id="14" net="0">
        <attribute id="250418" name="Name" net="0">
          
          <![CDATA[Fus3]]>
          <graphics count="1">
            <graphic grparent="219" id="250429" net="1" show="1" state="1" x="131.00" xoff="-19.00" y="752.00" yoff="-13.00"/>
          </graphics>
        </attribute>
        <attribute id="250420" name="ID" net="0">
          
          <![CDATA[13]]>
          <graphics count="1">
            <graphic grparent="219" id="250431" net="1" show="1" state="1" x="150.00" y="765.00"/>
          </graphics>
        </attribute>
        <attribute id="250422" name="Marking" net="0">
          
          <![CDATA[0]]>
          <graphics count="1">
            <graphic grparent="219" id="250430" net="1" show="1" state="1" x="150.00" y="765.00"/>
          </graphics>
        </attribute>
        <attribute id="250424" name="Logic" net="0">
          
          <![CDATA[0]]>
          <graphics count="0"/>
        </attribute>
        <attribute id="250425" name="Comment" net="0">
          
          <![CDATA[]]>
          <graphics count="1">
            <graphic grparent="219" id="250432" net="1" show="1" state="1" x="150.00" y="805.00" yoff="40.00"/>
          </graphics>
        </attribute>
        <graphics count="1">
          <graphic h="20.00" id="219" net="1" show="1" state="1" w="20.00" x="150.00" y="765.00"/>
        </graphics>
      </node>
      <node id="15" net="0">
        <attribute id="250434" name="Name" net="0">
          
          <![CDATA[Ste7/Fus3]]>
          <graphics count="1">
            <graphic grparent="218" id="250445" net="1" show="1" state="1" x="111.00" xoff="-39.00" y="630.00"/>
          </graphics>
        </attribute>
        <attribute id="250436" name="ID" net="0">
          
          <![CDATA[14]]>
          <graphics count="1">
            <graphic grparent="218" id="250447" net="1" show="1" state="1" x="150.00" y="630.00"/>
          </graphics>
        </attribute>
        <attribute id="250438" name="Marking" net="0">
          
          <![CDATA[0]]>
          <graphics count="1">
            <graphic grparent="218" id="250446" net="1" show="1" state="1" x="150.00" y="630.00"/>
          </graphics>
        </attribute>
        <attribute id="250440" name="Logic" net="0">
          
          <![CDATA[0]]>
          <graphics count="0"/>
        </attribute>
        <attribute id="250441" name="Comment" net="0">
          
          <![CDATA[]]>
          <graphics count="1">
            <graphic grparent="218" id="250448" net="1" show="1" state="1" x="150.00" y="670.00" yoff="40.00"/>
          </graphics>
        </attribute>
        <graphics count="1">
          <graphic h="20.00" id="218" net="1" show="1" state="1" w="20.00" x="150.00" y="630.00"/>
        </graphics>
      </node>
      <node id="16" net="0">
        <attribute id="250450" name="Name" net="0">
          
          <![CDATA[MAPK_complex1]]>
          <graphics count="1">
            <graphic grparent="217" id="250461" net="1" show="1" state="1" x="188.00" xoff="-67.00" y="676.00" yoff="1.00"/>
          </graphics>
        </attribute>
        <attribute id="250452" name="ID" net="0">
          
          <![CDATA[15]]>
          <graphics count="1">
            <graphic grparent="217" id="250463" net="1" show="1" state="1" x="256.00" xoff="1.00" y="674.00" yoff="-1.00"/>
          </graphics>
        </attribute>
        <attribute id="250454" name="Marking" net="0">
          
          <![CDATA[0]]>
          <graphics count="1">
            <graphic grparent="217" id="250462" net="1" show="1" state="1" x="255.00" y="675.00"/>
          </graphics>
        </attribute>
        <attribute id="250456" name="Logic" net="0">
          
          <![CDATA[0]]>
          <graphics count="0"/>
        </attribute>
        <attribute id="250457" name="Comment" net="0">
          
          <![CDATA[]]>
          <graphics count="1">
            <graphic grparent="217" id="250464" net="1" show="1" state="1" x="243.00" xoff="-12.00" y="719.00" yoff="44.00"/>
          </graphics>
        </attribute>
        <graphics count="1">
          <graphic h="20.00" id="217" net="1" show="1" state="1" w="20.00" x="255.00" y="675.00"/>
        </graphics>
      </node>
      <node id="17" net="0">
        <attribute id="250466" name="Name" net="0">
          
          <![CDATA[Ste20_at_pm]]>
          <graphics count="1">
            <graphic grparent="216" id="250477" net="1" show="1" state="1" x="361.00" xoff="61.00" y="599.00" yoff="-1.00"/>
          </graphics>
        </attribute>
        <attribute id="250468" name="ID" net="0">
          
          <![CDATA[16]]>
          <graphics count="1">
            <graphic grparent="216" id="250479" net="1" show="1" state="1" x="303.00" xoff="3.00" y="599.00" yoff="-1.00"/>
          </graphics>
        </attribute>
        <attribute id="250470" name="Marking" net="0">
          
          <![CDATA[0]]>
          <graphics count="1">
            <graphic grparent="216" id="250478" net="1" show="1" state="1" x="300.00" y="600.00"/>
          </graphics>
        </attribute>
        <attribute id="250472" name="Logic" net="0">
          
          <![CDATA[0]]>
          <graphics count="0"/>
        </attribute>
        <attribute id="250473" name="Comment" net="0">
          
          <![CDATA[]]>
          <graphics count="1">
            <graphic grparent="216" id="250480" net="1" show="1" state="1" x="300.00" y="640.00" yoff="40.00"/>
          </graphics>
        </attribute>
        <graphics count="1">
          <graphic h="20.00" id="216" net="1" show="1" state="1" w="20.00" x="300.00" y="600.00"/>
        </graphics>
      </node>
      <node id="18" net="0">
        <attribute id="250482" name="Name" net="0">
          
          <![CDATA[complex2]]>
          <graphics count="1">
            <graphic grparent="215" id="250493" net="1" show="1" state="1" x="215.00" xoff="-40.00" y="763.00" yoff="-2.00"/>
          </graphics>
        </attribute>
        <attribute id="250484" name="ID" net="0">
          
          <![CDATA[17]]>
          <graphics count="1">
            <graphic grparent="215" id="250495" net="1" show="1" state="1" x="256.00" xoff="1.00" y="765.00"/>
          </graphics>
        </attribute>
        <attribute id="250486" name="Marking" net="0">
          
          <![CDATA[0]]>
          <graphics count="1">
            <graphic grparent="215" id="250494" net="1" show="1" state="1" x="255.00" y="765.00"/>
          </graphics>
        </attribute>
        <attribute id="250488" name="Logic" net="0">
          
          <![CDATA[0]]>
          <graphics count="0"/>
        </attribute>
        <attribute id="250489" name="Comment" net="0">
          
          <![CDATA[]]>
          <graphics count="1">
            <graphic grparent="215" id="250496" net="1" show="1" state="1" x="255.00" y="805.00" yoff="40.00"/>
          </graphics>
        </attribute>
        <graphics count="1">
          <graphic h="20.00" id="215" net="1" show="1" state="1" w="20.00" x="255.00" y="765.00"/>
        </graphics>
      </node>
      <node id="19" net="0">
        <attribute id="250498" name="Name" net="0">
          
          <![CDATA[complex3]]>
          <graphics count="1">
            <graphic grparent="214" id="250509" net="1" show="1" state="1" x="212.00" xoff="-43.00" y="837.00" yoff="-18.00"/>
          </graphics>
        </attribute>
        <attribute id="250500" name="ID" net="0">
          
          <![CDATA[18]]>
          <graphics count="1">
            <graphic grparent="214" id="250511" net="1" show="1" state="1" x="261.00" xoff="6.00" y="854.00" yoff="-1.00"/>
          </graphics>
        </attribute>
        <attribute id="250502" name="Marking" net="0">
          
          <![CDATA[0]]>
          <graphics count="1">
            <graphic grparent="214" id="250510" net="1" show="1" state="1" x="255.00" y="855.00"/>
          </graphics>
        </attribute>
        <attribute id="250504" name="Logic" net="0">
          
          <![CDATA[0]]>
          <graphics count="0"/>
        </attribute>
        <attribute id="250505" name="Comment" net="0">
          
          <![CDATA[]]>
          <graphics count="1">
            <graphic grparent="214" id="250512" net="1" show="1" state="1" x="255.00" y="895.00" yoff="40.00"/>
          </graphics>
        </attribute>
        <graphics count="1">
          <graphic h="20.00" id="214" net="1" show="1" state="1" w="20.00" x="255.00" y="855.00"/>
        </graphics>
      </node>
      <node id="20" net="0">
        <attribute id="250514" name="Name" net="0">
          
          <![CDATA[complex4]]>
          <graphics count="1">
            <graphic grparent="213" id="250525" net="1" show="1" state="1" x="219.00" xoff="-36.00" y="943.00" yoff="-2.00"/>
          </graphics>
        </attribute>
        <attribute id="250516" name="ID" net="0">
          
          <![CDATA[19]]>
          <graphics count="1">
            <graphic grparent="213" id="250527" net="1" show="1" state="1" x="255.00" y="945.00"/>
          </graphics>
        </attribute>
        <attribute id="250518" name="Marking" net="0">
          
          <![CDATA[0]]>
          <graphics count="1">
            <graphic grparent="213" id="250526" net="1" show="1" state="1" x="255.00" y="945.00"/>
          </graphics>
        </attribute>
        <attribute id="250520" name="Logic" net="0">
          
          <![CDATA[0]]>
          <graphics count="0"/>
        </attribute>
        <attribute id="250521" name="Comment" net="0">
          
          <![CDATA[]]>
          <graphics count="1">
            <graphic grparent="213" id="250528" net="1" show="1" state="1" x="255.00" y="985.00" yoff="40.00"/>
          </graphics>
        </attribute>
        <graphics count="1">
          <graphic h="20.00" id="213" net="1" show="1" state="1" w="20.00" x="255.00" y="945.00"/>
        </graphics>
      </node>
      <node id="21" net="0">
        <attribute id="250530" name="Name" net="0">
          
          <![CDATA[Fus3PP]]>
          <graphics count="1">
            <graphic grparent="212" id="250541" net="1" show="1" state="1" x="227.00" xoff="-28.00" y="1018.00" yoff="-17.00"/>
          </graphics>
        </attribute>
        <attribute id="250532" name="ID" net="0">
          
          <![CDATA[20]]>
          <graphics count="1">
            <graphic grparent="212" id="250543" net="1" show="1" state="1" x="270.00" xoff="15.00" y="1029.00" yoff="-6.00"/>
          </graphics>
        </attribute>
        <attribute id="250534" name="Marking" net="0">
          
          <![CDATA[0]]>
          <graphics count="1">
            <graphic grparent="212" id="250542" net="1" show="1" state="1" x="255.00" y="1035.00"/>
          </graphics>
        </attribute>
        <attribute id="250536" name="Logic" net="0">
          
          <![CDATA[0]]>
          <graphics count="0"/>
        </attribute>
        <attribute id="250537" name="Comment" net="0">
          
          <![CDATA[]]>
          <graphics count="1">
            <graphic grparent="212" id="250544" net="1" show="1" state="1" x="255.00" y="1075.00" yoff="40.00"/>
          </graphics>
        </attribute>
        <graphics count="1">
          <graphic h="20.00" id="212" net="1" show="1" state="1" w="20.00" x="255.00" y="1035.00"/>
        </graphics>
      </node>
      <node id="22" net="0">
        <attribute id="250546" name="Name" net="0">
          
          <![CDATA[compl_without_Fus3]]>
          <graphics count="1">
            <graphic grparent="211" id="250557" net="1" show="1" state="1" x="112.00" xoff="-38.00" y="1009.00" yoff="19.00"/>
          </graphics>
        </attribute>
        <attribute id="250548" name="ID" net="0">
          
          <![CDATA[21]]>
          <graphics count="1">
            <graphic grparent="211" id="250559" net="1" show="1" state="1" x="150.00" y="990.00"/>
          </graphics>
        </attribute>
        <attribute id="250550" name="Marking" net="0">
          
          <![CDATA[0]]>
          <graphics count="1">
            <graphic grparent="211" id="250558" net="1" show="1" state="1" x="150.00" y="990.00"/>
          </graphics>
        </attribute>
        <attribute id="250552" name="Logic" net="0">
          
          <![CDATA[0]]>
          <graphics count="0"/>
        </attribute>
        <attribute id="250553" name="Comment" net="0">
          
          <![CDATA[]]>
          <graphics count="1">
            <graphic grparent="211" id="250560" net="1" show="1" state="1" x="150.00" y="1030.00" yoff="40.00"/>
          </graphics>
        </attribute>
        <graphics count="1">
          <graphic h="20.00" id="211" net="1" show="1" state="1" w="20.00" x="150.00" y="990.00"/>
        </graphics>
      </node>
      <node id="23" logic="1" net="0">
        <attribute id="250562" name="Name" net="0">
          
          <![CDATA[repr_complex]]>
          <graphics count="3">
            <graphic grparent="210" id="250575" net="1" show="1" state="1" x="357.00" xoff="-33.00" y="1076.00" yoff="-19.00"/>
            <graphic grparent="204" id="250576" net="1" show="1" state="1" x="100.00" xoff="10.00" y="1556.00" yoff="26.00"/>
            <graphic grparent="190" id="250577" net="1" show="1" state="1" x="915.00" xoff="-45.00" y="1351.00" yoff="-14.00"/>
          </graphics>
        </attribute>
        <attribute id="250564" name="ID" net="0">
          
          <![CDATA[22]]>
          <graphics count="3">
            <graphic grparent="210" id="250581" net="1" show="1" state="1" x="390.00" y="1095.00"/>
            <graphic grparent="204" id="250582" net="1" show="1" state="1" x="70.00" xoff="-20.00" y="1529.00" yoff="-1.00"/>
            <graphic grparent="190" id="250583" net="1" show="1" state="1" x="960.00" y="1365.00"/>
          </graphics>
        </attribute>
        <attribute id="250566" name="Marking" net="0">
          
          <![CDATA[0]]>
          <graphics count="3">
            <graphic grparent="210" id="250578" net="1" show="1" state="1" x="390.00" y="1095.00"/>
            <graphic grparent="204" id="250579" net="1" show="1" state="1" x="90.00" y="1530.00"/>
            <graphic grparent="190" id="250580" net="1" show="1" state="1" x="960.00" y="1365.00"/>
          </graphics>
        </attribute>
        <attribute id="250568" name="Logic" net="0">
          
          <![CDATA[1]]>
          <graphics count="0"/>
        </attribute>
        <attribute id="250569" name="Comment" net="0">
          
          <![CDATA[]]>
          <graphics count="3">
            <graphic grparent="210" id="250584" net="1" show="1" state="1" x="390.00" y="1135.00" yoff="40.00"/>
            <graphic grparent="204" id="250585" net="1" show="1" state="1" x="90.00" y="1570.00" yoff="40.00"/>
            <graphic grparent="190" id="250586" net="1" show="1" state="1" x="960.00" y="1405.00" yoff="40.00"/>
          </graphics>
        </attribute>
        <graphics count="3">
          <graphic h="20.00" id="210" net="1" show="1" state="1" w="20.00" x="390.00" y="1095.00"/>
          <graphic h="20.00" id="204" net="1" show="1" state="1" w="20.00" x="90.00" y="1530.00"/>
          <graphic h="20.00" id="190" net="1" show="1" state="1" w="20.00" x="960.00" y="1365.00"/>
        </graphics>
      </node>
      <node id="24" net="0">
        <attribute id="250588" name="Name" net="0">
          
          <![CDATA[Dig1/Dig2]]>
          <graphics count="1">
            <graphic grparent="209" id="250599" net="1" show="1" state="1" x="347.00" xoff="47.00" y="1171.00" yoff="1.00"/>
          </graphics>
        </attribute>
        <attribute id="250590" name="ID" net="0">
          
          <![CDATA[23]]>
          <graphics count="1">
            <graphic grparent="209" id="250601" net="1" show="1" state="1" x="300.00" y="1170.00"/>
          </graphics>
        </attribute>
        <attribute id="250592" name="Marking" net="0">
          
          <![CDATA[0]]>
          <graphics count="1">
            <graphic grparent="209" id="250600" net="1" show="1" state="1" x="300.00" y="1170.00"/>
          </graphics>
        </attribute>
        <attribute id="250594" name="Logic" net="0">
          
          <![CDATA[0]]>
          <graphics count="0"/>
        </attribute>
        <attribute id="250595" name="Comment" net="0">
          
          <![CDATA[]]>
          <graphics count="1">
            <graphic grparent="209" id="250602" net="1" show="1" state="1" x="300.00" y="1210.00" yoff="40.00"/>
          </graphics>
        </attribute>
        <graphics count="1">
          <graphic h="20.00" id="209" net="1" show="1" state="1" w="20.00" x="300.00" y="1170.00"/>
        </graphics>
      </node>
      <node id="25" net="0">
        <attribute id="250604" name="Name" net="0">
          
          <![CDATA[free_Ste12]]>
          <graphics count="1">
            <graphic grparent="208" id="250615" net="1" show="1" state="1" x="354.00" xoff="54.00" y="1259.00" yoff="-1.00"/>
          </graphics>
        </attribute>
        <attribute id="250606" name="ID" net="0">
          
          <![CDATA[24]]>
          <graphics count="1">
            <graphic grparent="208" id="250617" net="1" show="1" state="1" x="300.00" y="1260.00"/>
          </graphics>
        </attribute>
        <attribute id="250608" name="Marking" net="0">
          
          <![CDATA[0]]>
          <graphics count="1">
            <graphic grparent="208" id="250616" net="1" show="1" state="1" x="300.00" y="1260.00"/>
          </graphics>
        </attribute>
        <attribute id="250610" name="Logic" net="0">
          
          <![CDATA[0]]>
          <graphics count="0"/>
        </attribute>
        <attribute id="250611" name="Comment" net="0">
          
          <![CDATA[]]>
          <graphics count="1">
            <graphic grparent="208" id="250618" net="1" show="1" state="1" x="300.00" y="1300.00" yoff="40.00"/>
          </graphics>
        </attribute>
        <graphics count="1">
          <graphic h="20.00" id="208" net="1" show="1" state="1" w="20.00" x="300.00" y="1260.00"/>
        </graphics>
      </node>
      <node id="26" net="0">
        <attribute id="250620" name="Name" net="0">
          
          <![CDATA[Ste12]]>
          <graphics count="1">
            <graphic grparent="207" id="250631" net="1" show="1" state="1" x="246.00" xoff="36.00" y="1297.00" yoff="-8.00"/>
          </graphics>
        </attribute>
        <attribute id="250622" name="ID" net="0">
          
          <![CDATA[25]]>
          <graphics count="1">
            <graphic grparent="207" id="250633" net="1" show="1" state="1" x="211.00" xoff="1.00" y="1305.00"/>
          </graphics>
        </attribute>
        <attribute id="250624" name="Marking" net="0">
          
          <![CDATA[0]]>
          <graphics count="1">
            <graphic grparent="207" id="250632" net="1" show="1" state="1" x="210.00" y="1305.00"/>
          </graphics>
        </attribute>
        <attribute id="250626" name="Logic" net="0">
          
          <![CDATA[0]]>
          <graphics count="0"/>
        </attribute>
        <attribute id="250627" name="Comment" net="0">
          
          <![CDATA[]]>
          <graphics count="1">
            <graphic grparent="207" id="250634" net="1" show="1" state="1" x="210.00" y="1345.00" yoff="40.00"/>
          </graphics>
        </attribute>
        <graphics count="1">
          <graphic h="20.00" id="207" net="1" show="1" state="1" w="20.00" x="210.00" y="1305.00"/>
        </graphics>
      </node>
      <node id="27" logic="1" net="0">
        <attribute id="250636" name="Name" net="0">
          
          <![CDATA[Msg5]]>
          <graphics count="2">
            <graphic grparent="206" id="250648" net="1" show="1" state="1" x="183.00" xoff="33.00" y="1181.00" yoff="-4.00"/>
            <graphic grparent="186" id="250649" net="1" show="1" state="1" x="1048.00" xoff="8.00" y="977.00" yoff="17.00"/>
          </graphics>
        </attribute>
        <attribute id="250638" name="ID" net="0">
          
          <![CDATA[26]]>
          <graphics count="2">
            <graphic grparent="206" id="250652" net="1" show="1" state="1" x="150.00" y="1185.00"/>
            <graphic grparent="186" id="250653" net="1" show="1" state="1" x="1041.00" xoff="1.00" y="945.00" yoff="-15.00"/>
          </graphics>
        </attribute>
        <attribute id="250640" name="Marking" net="0">
          
          <![CDATA[0]]>
          <graphics count="2">
            <graphic grparent="206" id="250650" net="1" show="1" state="1" x="150.00" y="1185.00"/>
            <graphic grparent="186" id="250651" net="1" show="1" state="1" x="1040.00" y="960.00"/>
          </graphics>
        </attribute>
        <attribute id="250642" name="Logic" net="0">
          
          <![CDATA[1]]>
          <graphics count="0"/>
        </attribute>
        <attribute id="250643" name="Comment" net="0">
          
          <![CDATA[]]>
          <graphics count="2">
            <graphic grparent="206" id="250654" net="1" show="1" state="1" x="150.00" y="1225.00" yoff="40.00"/>
            <graphic grparent="186" id="250655" net="1" show="1" state="1" x="1040.00" y="1000.00" yoff="40.00"/>
          </graphics>
        </attribute>
        <graphics count="2">
          <graphic h="20.00" id="206" net="1" show="1" state="1" w="20.00" x="150.00" y="1185.00"/>
          <graphic h="20.00" id="186" net="1" show="1" state="1" w="20.00" x="1040.00" y="960.00"/>
        </graphics>
      </node>
      <node id="28" net="0">
        <attribute id="250657" name="Name" net="0">
          
          <![CDATA[Fus3_dephos]]>
          <graphics count="1">
            <graphic grparent="205" id="250668" net="1" show="1" state="1" x="90.00" y="1235.00" yoff="20.00"/>
          </graphics>
        </attribute>
        <attribute id="250659" name="ID" net="0">
          
          <![CDATA[27]]>
          <graphics count="1">
            <graphic grparent="205" id="250670" net="1" show="1" state="1" x="91.00" xoff="1.00" y="1214.00" yoff="-1.00"/>
          </graphics>
        </attribute>
        <attribute id="250661" name="Marking" net="0">
          
          <![CDATA[0]]>
          <graphics count="1">
            <graphic grparent="205" id="250669" net="1" show="1" state="1" x="90.00" y="1215.00"/>
          </graphics>
        </attribute>
        <attribute id="250663" name="Logic" net="0">
          
          <![CDATA[0]]>
          <graphics count="0"/>
        </attribute>
        <attribute id="250664" name="Comment" net="0">
          
          <![CDATA[]]>
          <graphics count="1">
            <graphic grparent="205" id="250671" net="1" show="1" state="1" x="90.00" y="1255.00" yoff="40.00"/>
          </graphics>
        </attribute>
        <graphics count="1">
          <graphic h="20.00" id="205" net="1" show="1" state="1" w="20.00" x="90.00" y="1215.00"/>
        </graphics>
      </node>
      <node id="29" net="0">
        <attribute id="250673" name="Name" net="0">
          
          <![CDATA[other_genes]]>
          <graphics count="1">
            <graphic grparent="203" id="250684" net="1" show="1" state="1" x="147.00" xoff="-48.00" y="1422.00" yoff="-3.00"/>
          </graphics>
        </attribute>
        <attribute id="250675" name="ID" net="0">
          
          <![CDATA[28]]>
          <graphics count="1">
            <graphic grparent="203" id="250686" net="1" show="1" state="1" x="195.00" y="1425.00"/>
          </graphics>
        </attribute>
        <attribute id="250677" name="Marking" net="0">
          
          <![CDATA[0]]>
          <graphics count="1">
            <graphic grparent="203" id="250685" net="1" show="1" state="1" x="195.00" y="1425.00"/>
          </graphics>
        </attribute>
        <attribute id="250679" name="Logic" net="0">
          
          <![CDATA[0]]>
          <graphics count="0"/>
        </attribute>
        <attribute id="250680" name="Comment" net="0">
          
          <![CDATA[]]>
          <graphics count="1">
            <graphic grparent="203" id="250687" net="1" show="1" state="1" x="195.00" y="1465.00" yoff="40.00"/>
          </graphics>
        </attribute>
        <graphics count="1">
          <graphic h="20.00" id="203" net="1" show="1" state="1" w="20.00" x="195.00" y="1425.00"/>
        </graphics>
      </node>
      <node id="30" net="0">
        <attribute id="250689" name="Name" net="0">
          
          <![CDATA[Bar1_in_nucleus]]>
          <graphics count="1">
            <graphic grparent="202" id="250700" net="1" show="1" state="1" x="325.00" xoff="70.00" y="1426.00" yoff="1.00"/>
          </graphics>
        </attribute>
        <attribute id="250691" name="ID" net="0">
          
          <![CDATA[29]]>
          <graphics count="1">
            <graphic grparent="202" id="250702" net="1" show="1" state="1" x="255.00" y="1425.00"/>
          </graphics>
        </attribute>
        <attribute id="250693" name="Marking" net="0">
          
          <![CDATA[0]]>
          <graphics count="1">
            <graphic grparent="202" id="250701" net="1" show="1" state="1" x="255.00" y="1425.00"/>
          </graphics>
        </attribute>
        <attribute id="250695" name="Logic" net="0">
          
          <![CDATA[0]]>
          <graphics count="0"/>
        </attribute>
        <attribute id="250696" name="Comment" net="0">
          
          <![CDATA[]]>
          <graphics count="1">
            <graphic grparent="202" id="250703" net="1" show="1" state="1" x="255.00" y="1465.00" yoff="40.00"/>
          </graphics>
        </attribute>
        <graphics count="1">
          <graphic h="20.00" id="202" net="1" show="1" state="1" w="20.00" x="255.00" y="1425.00"/>
        </graphics>
      </node>
      <node id="31" logic="1" net="0">
        <attribute id="250705" name="Name" net="0">
          
          <![CDATA[Bar1]]>
          <graphics count="2">
            <graphic grparent="201" id="250717" net="1" show="1" state="1" x="291.00" xoff="31.00" y="1539.00" yoff="-1.00"/>
            <graphic grparent="200" id="250718" net="1" show="1" state="1" x="71.00" xoff="-19.00" y="57.00" yoff="-3.00"/>
          </graphics>
        </attribute>
        <attribute id="250707" name="ID" net="0">
          
          <![CDATA[30]]>
          <graphics count="2">
            <graphic grparent="201" id="250721" net="1" show="1" state="1" x="260.00" y="1551.00" yoff="11.00"/>
            <graphic grparent="200" id="250722" net="1" show="1" state="1" x="74.00" xoff="-16.00" y="70.00" yoff="10.00"/>
          </graphics>
        </attribute>
        <attribute id="250709" name="Marking" net="0">
          
          <![CDATA[0]]>
          <graphics count="2">
            <graphic grparent="201" id="250719" net="1" show="1" state="1" x="260.00" y="1540.00"/>
            <graphic grparent="200" id="250720" net="1" show="1" state="1" x="90.00" y="60.00"/>
          </graphics>
        </attribute>
        <attribute id="250711" name="Logic" net="0">
          
          <![CDATA[1]]>
          <graphics count="0"/>
        </attribute>
        <attribute id="250712" name="Comment" net="0">
          
          <![CDATA[]]>
          <graphics count="2">
            <graphic grparent="201" id="250723" net="1" show="1" state="1" x="260.00" y="1580.00" yoff="40.00"/>
            <graphic grparent="200" id="250724" net="1" show="1" state="1" x="90.00" y="100.00" yoff="40.00"/>
          </graphics>
        </attribute>
        <graphics count="2">
          <graphic h="20.00" id="201" net="1" show="1" state="1" w="20.00" x="260.00" y="1540.00"/>
          <graphic h="20.00" id="200" net="1" show="1" state="1" w="20.00" x="90.00" y="60.00"/>
        </graphics>
      </node>
      <node id="32" net="0">
        <attribute id="250726" name="Name" net="0">
          
          <![CDATA[inact_Far1]]>
          <graphics count="1">
            <graphic grparent="199" id="250737" net="1" show="1" state="1" x="478.00" xoff="13.00" y="1387.00" yoff="22.00"/>
          </graphics>
        </attribute>
        <attribute id="250728" name="ID" net="0">
          
          <![CDATA[31]]>
          <graphics count="1">
            <graphic grparent="199" id="250739" net="1" show="1" state="1" x="495.00" xoff="30.00" y="1362.00" yoff="-3.00"/>
          </graphics>
        </attribute>
        <attribute id="250730" name="Marking" net="0">
          
          <![CDATA[2]]>
          <graphics count="1">
            <graphic grparent="199" id="250738" net="1" show="1" state="1" x="465.00" y="1365.00"/>
          </graphics>
        </attribute>
        <attribute id="250732" name="Logic" net="0">
          
          <![CDATA[0]]>
          <graphics count="0"/>
        </attribute>
        <attribute id="250733" name="Comment" net="0">
          
          <![CDATA[]]>
          <graphics count="1">
            <graphic grparent="199" id="250740" net="1" show="1" state="1" x="465.00" y="1405.00" yoff="40.00"/>
          </graphics>
        </attribute>
        <graphics count="1">
          <graphic h="20.00" id="199" net="1" show="1" state="1" w="20.00" x="465.00" y="1365.00"/>
        </graphics>
      </node>
      <node id="33" net="0">
        <attribute id="250742" name="Name" net="0">
          
          <![CDATA[Far1]]>
          <graphics count="1">
            <graphic grparent="198" id="250753" net="1" show="1" state="1" x="638.00" xoff="-22.00" y="1049.00" yoff="-16.00"/>
          </graphics>
        </attribute>
        <attribute id="250744" name="ID" net="0">
          
          <![CDATA[32]]>
          <graphics count="1">
            <graphic grparent="198" id="250755" net="1" show="1" state="1" x="660.00" y="1065.00"/>
          </graphics>
        </attribute>
        <attribute id="250746" name="Marking" net="0">
          
          <![CDATA[0]]>
          <graphics count="1">
            <graphic grparent="198" id="250754" net="1" show="1" state="1" x="660.00" y="1065.00"/>
          </graphics>
        </attribute>
        <attribute id="250748" name="Logic" net="0">
          
          <![CDATA[0]]>
          <graphics count="0"/>
        </attribute>
        <attribute id="250749" name="Comment" net="0">
          
          <![CDATA[]]>
          <graphics count="1">
            <graphic grparent="198" id="250756" net="1" show="1" state="1" x="660.00" y="1105.00" yoff="40.00"/>
          </graphics>
        </attribute>
        <graphics count="1">
          <graphic h="20.00" id="198" net="1" show="1" state="1" w="20.00" x="660.00" y="1065.00"/>
        </graphics>
      </node>
      <node id="34" net="0">
        <attribute id="250758" name="Name" net="0">
          
          <![CDATA[Far1_in_cytosol]]>
          <graphics count="1">
            <graphic grparent="197" id="250769" net="1" show="1" state="1" x="673.00" xoff="13.00" y="401.00" yoff="-19.00"/>
          </graphics>
        </attribute>
        <attribute id="250760" name="ID" net="0">
          
          <![CDATA[33]]>
          <graphics count="1">
            <graphic grparent="197" id="250771" net="1" show="1" state="1" x="660.00" y="420.00"/>
          </graphics>
        </attribute>
        <attribute id="250762" name="Marking" net="0">
          
          <![CDATA[0]]>
          <graphics count="1">
            <graphic grparent="197" id="250770" net="1" show="1" state="1" x="660.00" y="420.00"/>
          </graphics>
        </attribute>
        <attribute id="250764" name="Logic" net="0">
          
          <![CDATA[0]]>
          <graphics count="0"/>
        </attribute>
        <attribute id="250765" name="Comment" net="0">
          
          <![CDATA[]]>
          <graphics count="1">
            <graphic grparent="197" id="250772" net="1" show="1" state="1" x="660.00" y="460.00" yoff="40.00"/>
          </graphics>
        </attribute>
        <graphics count="1">
          <graphic h="20.00" id="197" net="1" show="1" state="1" w="20.00" x="660.00" y="420.00"/>
        </graphics>
      </node>
      <node id="35" net="0">
        <attribute id="250774" name="Name" net="0">
          
          <![CDATA[Sst2_in_nucleus]]>
          <graphics count="1">
            <graphic grparent="196" id="250785" net="1" show="1" state="1" x="51.00" xoff="36.00" y="1397.00" yoff="32.00"/>
          </graphics>
        </attribute>
        <attribute id="250776" name="ID" net="0">
          
          <![CDATA[34]]>
          <graphics count="1">
            <graphic grparent="196" id="250787" net="1" show="1" state="1" x="43.00" xoff="28.00" y="1374.00" yoff="9.00"/>
          </graphics>
        </attribute>
        <attribute id="250778" name="Marking" net="0">
          
          <![CDATA[2]]>
          <graphics count="1">
            <graphic grparent="196" id="250786" net="1" show="1" state="1" x="15.00" y="1365.00"/>
          </graphics>
        </attribute>
        <attribute id="250780" name="Logic" net="0">
          
          <![CDATA[0]]>
          <graphics count="0"/>
        </attribute>
        <attribute id="250781" name="Comment" net="0">
          
          <![CDATA[]]>
          <graphics count="1">
            <graphic grparent="196" id="250788" net="1" show="1" state="1" x="15.00" y="1405.00" yoff="40.00"/>
          </graphics>
        </attribute>
        <graphics count="1">
          <graphic h="20.00" id="196" net="1" show="1" state="1" w="20.00" x="15.00" y="1365.00"/>
        </graphics>
      </node>
      <node id="36" net="0">
        <attribute id="250790" name="Name" net="0">
          
          <![CDATA[Sst2_phos]]>
          <graphics count="1">
            <graphic grparent="195" id="250801" net="1" show="1" state="1" x="61.00" xoff="46.00" y="916.00" yoff="1.00"/>
          </graphics>
        </attribute>
        <attribute id="250792" name="ID" net="0">
          
          <![CDATA[35]]>
          <graphics count="1">
            <graphic grparent="195" id="250803" net="1" show="1" state="1" x="20.00" xoff="5.00" y="914.00" yoff="-1.00"/>
          </graphics>
        </attribute>
        <attribute id="250794" name="Marking" net="0">
          
          <![CDATA[0]]>
          <graphics count="1">
            <graphic grparent="195" id="250802" net="1" show="1" state="1" x="15.00" y="915.00"/>
          </graphics>
        </attribute>
        <attribute id="250796" name="Logic" net="0">
          
          <![CDATA[0]]>
          <graphics count="0"/>
        </attribute>
        <attribute id="250797" name="Comment" net="0">
          
          <![CDATA[]]>
          <graphics count="1">
            <graphic grparent="195" id="250804" net="1" show="1" state="1" x="15.00" y="955.00" yoff="40.00"/>
          </graphics>
        </attribute>
        <graphics count="1">
          <graphic h="20.00" id="195" net="1" show="1" state="1" w="20.00" x="15.00" y="915.00"/>
        </graphics>
      </node>
      <node id="37" net="0">
        <attribute id="250806" name="Name" net="0">
          
          <![CDATA[Sst2]]>
          <graphics count="1">
            <graphic grparent="194" id="250817" net="1" show="1" state="1" x="23.00" xoff="8.00" y="368.00" yoff="-22.00"/>
          </graphics>
        </attribute>
        <attribute id="250808" name="ID" net="0">
          
          <![CDATA[36]]>
          <graphics count="1">
            <graphic grparent="194" id="250819" net="1" show="1" state="1" x="15.00" y="390.00"/>
          </graphics>
        </attribute>
        <attribute id="250810" name="Marking" net="0">
          
          <![CDATA[0]]>
          <graphics count="1">
            <graphic grparent="194" id="250818" net="1" show="1" state="1" x="15.00" y="390.00"/>
          </graphics>
        </attribute>
        <attribute id="250812" name="Logic" net="0">
          
          <![CDATA[0]]>
          <graphics count="0"/>
        </attribute>
        <attribute id="250813" name="Comment" net="0">
          
          <![CDATA[]]>
          <graphics count="1">
            <graphic grparent="194" id="250820" net="1" show="1" state="1" x="15.00" y="430.00" yoff="40.00"/>
          </graphics>
        </attribute>
        <graphics count="1">
          <graphic h="20.00" id="194" net="1" show="1" state="1" w="20.00" x="15.00" y="390.00"/>
        </graphics>
      </node>
      <node id="38" net="0">
        <attribute id="250822" name="Name" net="0">
          
          <![CDATA[inact_component]]>
          <graphics count="1">
            <graphic grparent="193" id="250833" net="1" show="1" state="1" x="498.00" xoff="-12.00" y="744.00" yoff="-21.00"/>
          </graphics>
        </attribute>
        <attribute id="250824" name="ID" net="0">
          
          <![CDATA[37]]>
          <graphics count="1">
            <graphic grparent="193" id="250835" net="1" show="1" state="1" x="512.00" xoff="2.00" y="766.00" yoff="1.00"/>
          </graphics>
        </attribute>
        <attribute id="250826" name="Marking" net="0">
          
          <![CDATA[0]]>
          <graphics count="1">
            <graphic grparent="193" id="250834" net="1" show="1" state="1" x="510.00" y="765.00"/>
          </graphics>
        </attribute>
        <attribute id="250828" name="Logic" net="0">
          
          <![CDATA[0]]>
          <graphics count="0"/>
        </attribute>
        <attribute id="250829" name="Comment" net="0">
          
          <![CDATA[]]>
          <graphics count="1">
            <graphic grparent="193" id="250836" net="1" show="1" state="1" x="510.00" y="805.00" yoff="40.00"/>
          </graphics>
        </attribute>
        <graphics count="1">
          <graphic h="20.00" id="193" net="1" show="1" state="1" w="20.00" x="510.00" y="765.00"/>
        </graphics>
      </node>
      <node id="39" net="0">
        <attribute id="250838" name="Name" net="0">
          
          <![CDATA[Kss1_phos]]>
          <graphics count="1">
            <graphic grparent="192" id="250849" net="1" show="1" state="1" x="765.00" xoff="-45.00" y="958.00" yoff="-2.00"/>
          </graphics>
        </attribute>
        <attribute id="250840" name="ID" net="0">
          
          <![CDATA[38]]>
          <graphics count="1">
            <graphic grparent="192" id="250851" net="1" show="1" state="1" x="814.00" xoff="4.00" y="960.00"/>
          </graphics>
        </attribute>
        <attribute id="250842" name="Marking" net="0">
          
          <![CDATA[0]]>
          <graphics count="1">
            <graphic grparent="192" id="250850" net="1" show="1" state="1" x="810.00" y="960.00"/>
          </graphics>
        </attribute>
        <attribute id="250844" name="Logic" net="0">
          
          <![CDATA[0]]>
          <graphics count="0"/>
        </attribute>
        <attribute id="250845" name="Comment" net="0">
          
          <![CDATA[]]>
          <graphics count="1">
            <graphic grparent="192" id="250852" net="1" show="1" state="1" x="810.00" y="1000.00" yoff="40.00"/>
          </graphics>
        </attribute>
        <graphics count="1">
          <graphic h="20.00" id="192" net="1" show="1" state="1" w="20.00" x="810.00" y="960.00"/>
        </graphics>
      </node>
      <node id="40" net="0">
        <attribute id="250854" name="Name" net="0">
          
          <![CDATA[unphos_Kss1]]>
          <graphics count="1">
            <graphic grparent="191" id="250865" net="1" show="1" state="1" x="1013.00" xoff="53.00" y="1054.00" yoff="19.00"/>
          </graphics>
        </attribute>
        <attribute id="250856" name="ID" net="0">
          
          <![CDATA[39]]>
          <graphics count="1">
            <graphic grparent="191" id="250867" net="1" show="1" state="1" x="985.00" xoff="25.00" y="1035.00"/>
          </graphics>
        </attribute>
        <attribute id="250858" name="Marking" net="0">
          
          <![CDATA[1]]>
          <graphics count="1">
            <graphic grparent="191" id="250866" net="1" show="1" state="1" x="960.00" y="1035.00"/>
          </graphics>
        </attribute>
        <attribute id="250860" name="Logic" net="0">
          
          <![CDATA[0]]>
          <graphics count="0"/>
        </attribute>
        <attribute id="250861" name="Comment" net="0">
          
          <![CDATA[]]>
          <graphics count="1">
            <graphic grparent="191" id="250868" net="1" show="1" state="1" x="960.00" y="1075.00" yoff="40.00"/>
          </graphics>
        </attribute>
        <graphics count="1">
          <graphic h="20.00" id="191" net="1" show="1" state="1" w="20.00" x="960.00" y="1035.00"/>
        </graphics>
      </node>
      <node id="41" net="0">
        <attribute id="250870" name="Name" net="0">
          
          <![CDATA[Akr1]]>
          <graphics count="1">
            <graphic grparent="189" id="250881" net="1" show="1" state="1" x="705.00" xoff="30.00" y="228.00" yoff="3.00"/>
          </graphics>
        </attribute>
        <attribute id="250872" name="ID" net="0">
          
          <![CDATA[40]]>
          <graphics count="1">
            <graphic grparent="189" id="250883" net="1" show="1" state="1" x="675.00" y="225.00"/>
          </graphics>
        </attribute>
        <attribute id="250874" name="Marking" net="0">
          
          <![CDATA[0]]>
          <graphics count="1">
            <graphic grparent="189" id="250882" net="1" show="1" state="1" x="675.00" y="225.00"/>
          </graphics>
        </attribute>
        <attribute id="250876" name="Logic" net="0">
          
          <![CDATA[0]]>
          <graphics count="0"/>
        </attribute>
        <attribute id="250877" name="Comment" net="0">
          
          <![CDATA[]]>
          <graphics count="1">
            <graphic grparent="189" id="250884" net="1" show="1" state="1" x="675.00" y="265.00" yoff="40.00"/>
          </graphics>
        </attribute>
        <graphics count="1">
          <graphic h="20.00" id="189" net="1" show="1" state="1" w="20.00" x="675.00" y="225.00"/>
        </graphics>
      </node>
      <node id="42" net="0">
        <attribute id="250886" name="Name" net="0">
          
          <![CDATA[Yck1/Yck2_at_pm]]>
          <graphics count="1">
            <graphic grparent="188" id="250897" net="1" show="1" state="1" x="513.00" xoff="18.00" y="207.00" yoff="-18.00"/>
          </graphics>
        </attribute>
        <attribute id="250888" name="ID" net="0">
          
          <![CDATA[41]]>
          <graphics count="1">
            <graphic grparent="188" id="250899" net="1" show="1" state="1" x="495.00" y="225.00"/>
          </graphics>
        </attribute>
        <attribute id="250890" name="Marking" net="0">
          
          <![CDATA[0]]>
          <graphics count="1">
            <graphic grparent="188" id="250898" net="1" show="1" state="1" x="495.00" y="225.00"/>
          </graphics>
        </attribute>
        <attribute id="250892" name="Logic" net="0">
          
          <![CDATA[0]]>
          <graphics count="0"/>
        </attribute>
        <attribute id="250893" name="Comment" net="0">
          
          <![CDATA[]]>
          <graphics count="1">
            <graphic grparent="188" id="250900" net="1" show="1" state="1" x="495.00" y="265.00" yoff="40.00"/>
          </graphics>
        </attribute>
        <graphics count="1">
          <graphic h="20.00" id="188" net="1" show="1" state="1" w="20.00" x="495.00" y="225.00"/>
        </graphics>
      </node>
      <node id="43" net="0">
        <attribute id="250902" name="Name" net="0">
          
          <![CDATA[inact_receptor]]>
          <graphics count="1">
            <graphic grparent="187" id="250913" net="1" show="1" state="1" x="359.00" xoff="-46.00" y="161.00" yoff="-19.00"/>
          </graphics>
        </attribute>
        <attribute id="250904" name="ID" net="0">
          
          <![CDATA[42]]>
          <graphics count="1">
            <graphic grparent="187" id="250915" net="1" show="1" state="1" x="405.00" y="180.00"/>
          </graphics>
        </attribute>
        <attribute id="250906" name="Marking" net="0">
          
          <![CDATA[0]]>
          <graphics count="1">
            <graphic grparent="187" id="250914" net="1" show="1" state="1" x="405.00" y="180.00"/>
          </graphics>
        </attribute>
        <attribute id="250908" name="Logic" net="0">
          
          <![CDATA[0]]>
          <graphics count="0"/>
        </attribute>
        <attribute id="250909" name="Comment" net="0">
          
          <![CDATA[]]>
          <graphics count="1">
            <graphic grparent="187" id="250916" net="1" show="1" state="1" x="405.00" y="220.00" yoff="40.00"/>
          </graphics>
        </attribute>
        <graphics count="1">
          <graphic h="20.00" id="187" net="1" show="1" state="1" w="20.00" x="405.00" y="180.00"/>
        </graphics>
      </node>
    </nodeclass>
    <nodeclass count="48" name="Transition">
      <node id="50" net="0">
        <attribute id="251014" name="Name" net="0">
          
          <![CDATA[MATalpha_cell (surrounding)]]>
          <graphics count="1">
            <graphic grparent="180" id="251023" net="1" show="1" state="1" x="368.00" xoff="108.00" y="21.00" yoff="1.00"/>
          </graphics>
        </attribute>
        <attribute id="251016" name="ID" net="0">
          
          <![CDATA[1]]>
          <graphics count="1">
            <graphic grparent="180" id="251024" net="1" show="1" state="1" x="249.00" xoff="-11.00" y="15.00" yoff="-5.00"/>
          </graphics>
        </attribute>
        <attribute id="251018" name="Logic" net="0">
          
          <![CDATA[0]]>
          <graphics count="0"/>
        </attribute>
        <attribute id="251019" name="Comment" net="0">
          
          <![CDATA[]]>
          <graphics count="1">
            <graphic grparent="180" id="251025" net="1" show="1" state="1" x="300.00" xoff="40.00" y="20.00"/>
          </graphics>
        </attribute>
        <graphics count="1">
          <graphic h="12.00" id="180" net="1" show="1" state="1" w="20.00" x="260.00" y="20.00"/>
        </graphics>
      </node>
      <node id="51" net="0">
        <attribute id="251027" name="Name" net="0">
          
          <![CDATA[binding_factor_to_receptor]]>
          <graphics count="1">
            <graphic grparent="179" id="251036" net="1" show="1" state="1" x="162.00" xoff="-93.00" y="103.00" yoff="-2.00"/>
          </graphics>
        </attribute>
        <attribute id="251029" name="ID" net="0">
          
          <![CDATA[2]]>
          <graphics count="1">
            <graphic grparent="179" id="251037" net="1" show="1" state="1" x="257.00" xoff="2.00" y="107.00" yoff="2.00"/>
          </graphics>
        </attribute>
        <attribute id="251031" name="Logic" net="0">
          
          <![CDATA[0]]>
          <graphics count="0"/>
        </attribute>
        <attribute id="251032" name="Comment" net="0">
          
          <![CDATA[]]>
          <graphics count="1">
            <graphic grparent="179" id="251038" net="1" show="1" state="1" x="295.00" xoff="40.00" y="105.00"/>
          </graphics>
        </attribute>
        <graphics count="1">
          <graphic h="20.00" id="179" net="1" show="1" state="1" w="20.00" x="255.00" y="105.00"/>
        </graphics>
      </node>
      <node id="52" net="0">
        <attribute id="251040" name="Name" net="0">
          
          <![CDATA[receptor_synthesis]]>
          <graphics count="1">
            <graphic grparent="178" id="251049" net="1" show="1" state="1" x="435.00" xoff="15.00" y="84.00" yoff="-21.00"/>
          </graphics>
        </attribute>
        <attribute id="251042" name="ID" net="0">
          
          <![CDATA[3]]>
          <graphics count="1">
            <graphic grparent="178" id="251050" net="1" show="1" state="1" x="462.00" xoff="42.00" y="107.00" yoff="2.00"/>
          </graphics>
        </attribute>
        <attribute id="251044" name="Logic" net="0">
          
          <![CDATA[0]]>
          <graphics count="0"/>
        </attribute>
        <attribute id="251045" name="Comment" net="0">
          
          <![CDATA[]]>
          <graphics count="1">
            <graphic grparent="178" id="251051" net="1" show="1" state="1" x="460.00" xoff="40.00" y="105.00"/>
          </graphics>
        </attribute>
        <graphics count="1">
          <graphic h="12.00" id="178" net="1" show="1" state="1" w="20.00" x="420.00" y="105.00"/>
        </graphics>
      </node>
      <node id="53" net="0">
        <attribute id="251053" name="Name" net="0">
          
          <![CDATA[receptor_conformation_change]]>
          <graphics count="1">
            <graphic grparent="177" id="251062" net="1" show="1" state="1" x="147.00" xoff="-108.00" y="193.00" yoff="-2.00"/>
          </graphics>
        </attribute>
        <attribute id="251055" name="ID" net="0">
          
          <![CDATA[4]]>
          <graphics count="1">
            <graphic grparent="177" id="251063" net="1" show="1" state="1" x="258.00" xoff="3.00" y="194.00" yoff="-1.00"/>
          </graphics>
        </attribute>
        <attribute id="251057" name="Logic" net="0">
          
          <![CDATA[0]]>
          <graphics count="0"/>
        </attribute>
        <attribute id="251058" name="Comment" net="0">
          
          <![CDATA[]]>
          <graphics count="1">
            <graphic grparent="177" id="251064" net="1" show="1" state="1" x="295.00" xoff="40.00" y="195.00"/>
          </graphics>
        </attribute>
        <graphics count="1">
          <graphic h="20.00" id="177" net="1" show="1" state="1" w="20.00" x="255.00" y="195.00"/>
        </graphics>
      </node>
      <node id="54" net="0">
        <attribute id="251066" name="Name" net="0">
          
          <![CDATA[division(in_alpha_subunit:GDP->GTP)]]>
          <graphics count="1">
            <graphic grparent="176" id="251075" net="1" show="1" state="1" x="395.00" xoff="140.00" y="284.00" yoff="-1.00"/>
          </graphics>
        </attribute>
        <attribute id="251068" name="ID" net="0">
          
          <![CDATA[5]]>
          <graphics count="1">
            <graphic grparent="176" id="251076" net="1" show="1" state="1" x="258.00" xoff="3.00" y="285.00"/>
          </graphics>
        </attribute>
        <attribute id="251070" name="Logic" net="0">
          
          <![CDATA[0]]>
          <graphics count="0"/>
        </attribute>
        <attribute id="251071" name="Comment" net="0">
          
          <![CDATA[]]>
          <graphics count="1">
            <graphic grparent="176" id="251077" net="1" show="1" state="1" x="295.00" xoff="40.00" y="285.00"/>
          </graphics>
        </attribute>
        <graphics count="1">
          <graphic h="20.00" id="176" net="1" show="1" state="1" w="20.00" x="255.00" y="285.00"/>
        </graphics>
      </node>
      <node id="55" net="0">
        <attribute id="251079" name="Name" net="0">
          
          <![CDATA[hydrolysis_GTP->GDP]]>
          <graphics count="1">
            <graphic grparent="175" id="251088" net="1" show="1" state="1" x="414.00" xoff="84.00" y="346.00" yoff="1.00"/>
          </graphics>
        </attribute>
        <attribute id="251081" name="ID" net="0">
          
          <![CDATA[6]]>
          <graphics count="1">
            <graphic grparent="175" id="251089" net="1" show="1" state="1" x="330.00" y="345.00"/>
          </graphics>
        </attribute>
        <attribute id="251083" name="Logic" net="0">
          
          <![CDATA[0]]>
          <graphics count="0"/>
        </attribute>
        <attribute id="251084" name="Comment" net="0">
          
          <![CDATA[]]>
          <graphics count="1">
            <graphic grparent="175" id="251090" net="1" show="1" state="1" x="370.00" xoff="40.00" y="345.00"/>
          </graphics>
        </attribute>
        <graphics count="1">
          <graphic h="20.00" id="175" net="1" show="1" state="1" w="20.00" x="330.00" y="345.00"/>
        </graphics>
      </node>
      <node id="56" net="0">
        <attribute id="251092" name="Name" net="0">
          
          <![CDATA[interact_through_Far1]]>
          <graphics count="1">
            <graphic grparent="174" id="251101" net="1" show="1" state="1" x="454.00" xoff="79.00" y="408.00" yoff="-12.00"/>
          </graphics>
        </attribute>
        <attribute id="251094" name="ID" net="0">
          
          <![CDATA[7]]>
          <graphics count="1">
            <graphic grparent="174" id="251102" net="1" show="1" state="1" x="381.00" xoff="6.00" y="419.00" yoff="-1.00"/>
          </graphics>
        </attribute>
        <attribute id="251096" name="Logic" net="0">
          
          <![CDATA[0]]>
          <graphics count="0"/>
        </attribute>
        <attribute id="251097" name="Comment" net="0">
          
          <![CDATA[]]>
          <graphics count="1">
            <graphic grparent="174" id="251103" net="1" show="1" state="1" x="415.00" xoff="40.00" y="420.00"/>
          </graphics>
        </attribute>
        <graphics count="1">
          <graphic h="20.00" id="174" net="1" show="1" state="1" w="20.00" x="375.00" y="420.00"/>
        </graphics>
      </node>
      <node id="57" net="0">
        <attribute id="251105" name="Name" net="0">
          
          <![CDATA[Cdc42:GDP->GTP]]>
          <graphics count="1">
            <graphic grparent="173" id="251114" net="1" show="1" state="1" x="568.00" xoff="73.00" y="495.00"/>
          </graphics>
        </attribute>
        <attribute id="251107" name="ID" net="0">
          
          <![CDATA[8]]>
          <graphics count="1">
            <graphic grparent="173" id="251115" net="1" show="1" state="1" x="495.00" y="495.00"/>
          </graphics>
        </attribute>
        <attribute id="251109" name="Logic" net="0">
          
          <![CDATA[0]]>
          <graphics count="0"/>
        </attribute>
        <attribute id="251110" name="Comment" net="0">
          
          <![CDATA[]]>
          <graphics count="1">
            <graphic grparent="173" id="251116" net="1" show="1" state="1" x="535.00" xoff="40.00" y="495.00"/>
          </graphics>
        </attribute>
        <graphics count="1">
          <graphic h="20.00" id="173" net="1" show="1" state="1" w="20.00" x="495.00" y="495.00"/>
        </graphics>
      </node>
      <node id="58" net="0">
        <attribute id="251118" name="Name" net="0">
          
          <![CDATA[active_Cdc42_constitutive_at_pm]]>
          <graphics count="1">
            <graphic grparent="172" id="251127" net="1" show="1" state="1" x="767.00" xoff="-28.00" y="517.00" yoff="-23.00"/>
          </graphics>
        </attribute>
        <attribute id="251120" name="ID" net="0">
          
          <![CDATA[9]]>
          <graphics count="1">
            <graphic grparent="172" id="251128" net="1" show="1" state="1" x="798.00" xoff="3.00" y="555.00" yoff="15.00"/>
          </graphics>
        </attribute>
        <attribute id="251122" name="Logic" net="0">
          
          <![CDATA[0]]>
          <graphics count="0"/>
        </attribute>
        <attribute id="251123" name="Comment" net="0">
          
          <![CDATA[]]>
          <graphics count="1">
            <graphic grparent="172" id="251129" net="1" show="1" state="1" x="835.00" xoff="40.00" y="540.00"/>
          </graphics>
        </attribute>
        <graphics count="1">
          <graphic h="10.00" id="172" net="1" show="1" state="1" w="20.00" x="795.00" y="540.00"/>
        </graphics>
      </node>
      <node id="59" net="0">
        <attribute id="251131" name="Name" net="0">
          
          <![CDATA[phos_of_Ste20]]>
          <graphics count="1">
            <graphic grparent="171" id="251140" net="1" show="1" state="1" x="355.00" xoff="55.00" y="460.00" yoff="10.00"/>
          </graphics>
        </attribute>
        <attribute id="251133" name="ID" net="0">
          
          <![CDATA[10]]>
          <graphics count="1">
            <graphic grparent="171" id="251141" net="1" show="1" state="1" x="304.00" xoff="4.00" y="449.00" yoff="-1.00"/>
          </graphics>
        </attribute>
        <attribute id="251135" name="Logic" net="0">
          
          <![CDATA[0]]>
          <graphics count="0"/>
        </attribute>
        <attribute id="251136" name="Comment" net="0">
          
          <![CDATA[]]>
          <graphics count="1">
            <graphic grparent="171" id="251142" net="1" show="1" state="1" x="344.00" xoff="44.00" y="450.00"/>
          </graphics>
        </attribute>
        <graphics count="1">
          <graphic h="20.00" id="171" net="1" show="1" state="1" w="20.00" x="300.00" y="450.00"/>
        </graphics>
      </node>
      <node id="60" net="0">
        <attribute id="251144" name="Name" net="0">
          
          <![CDATA[interact_Ste20-Cdc42]]>
          <graphics count="1">
            <graphic grparent="170" id="251153" net="1" show="1" state="1" x="383.00" xoff="83.00" y="527.00" yoff="-13.00"/>
          </graphics>
        </attribute>
        <attribute id="251146" name="ID" net="0">
          
          <![CDATA[11]]>
          <graphics count="1">
            <graphic grparent="170" id="251154" net="1" show="1" state="1" x="303.00" xoff="3.00" y="539.00" yoff="-1.00"/>
          </graphics>
        </attribute>
        <attribute id="251148" name="Logic" net="0">
          
          <![CDATA[0]]>
          <graphics count="0"/>
        </attribute>
        <attribute id="251149" name="Comment" net="0">
          
          <![CDATA[]]>
          <graphics count="1">
            <graphic grparent="170" id="251155" net="1" show="1" state="1" x="340.00" xoff="40.00" y="540.00"/>
          </graphics>
        </attribute>
        <graphics count="1">
          <graphic h="20.00" id="170" net="1" show="1" state="1" w="20.00" x="300.00" y="540.00"/>
        </graphics>
      </node>
      <node id="61" net="0">
        <attribute id="251157" name="Name" net="0">
          
          <![CDATA[binding_of_Ste5]]>
          <graphics count="1">
            <graphic grparent="169" id="251166" net="1" show="1" state="1" x="190.00" xoff="-65.00" y="449.00" yoff="-1.00"/>
          </graphics>
        </attribute>
        <attribute id="251159" name="ID" net="0">
          
          <![CDATA[12]]>
          <graphics count="1">
            <graphic grparent="169" id="251167" net="1" show="1" state="1" x="255.00" y="450.00"/>
          </graphics>
        </attribute>
        <attribute id="251161" name="Logic" net="0">
          
          <![CDATA[0]]>
          <graphics count="0"/>
        </attribute>
        <attribute id="251162" name="Comment" net="0">
          
          <![CDATA[]]>
          <graphics count="1">
            <graphic grparent="169" id="251168" net="1" show="1" state="1" x="295.00" xoff="40.00" y="450.00"/>
          </graphics>
        </attribute>
        <graphics count="1">
          <graphic h="20.00" id="169" net="1" show="1" state="1" w="20.00" x="255.00" y="450.00"/>
        </graphics>
      </node>
      <node id="62" net="0">
        <attribute id="251170" name="Name" net="0">
          
          <![CDATA[Ste5_binds_Ste11]]>
          <graphics count="1">
            <graphic grparent="168" id="251179" net="1" show="1" state="1" x="194.00" xoff="-61.00" y="539.00" yoff="-1.00"/>
          </graphics>
        </attribute>
        <attribute id="251172" name="ID" net="0">
          
          <![CDATA[13]]>
          <graphics count="1">
            <graphic grparent="168" id="251180" net="1" show="1" state="1" x="256.00" xoff="1.00" y="541.00" yoff="1.00"/>
          </graphics>
        </attribute>
        <attribute id="251174" name="Logic" net="0">
          
          <![CDATA[0]]>
          <graphics count="0"/>
        </attribute>
        <attribute id="251175" name="Comment" net="0">
          
          <![CDATA[]]>
          <graphics count="1">
            <graphic grparent="168" id="251181" net="1" show="1" state="1" x="295.00" xoff="40.00" y="540.00"/>
          </graphics>
        </attribute>
        <graphics count="1">
          <graphic h="20.00" id="168" net="1" show="1" state="1" w="20.00" x="255.00" y="540.00"/>
        </graphics>
      </node>
      <node id="63" net="0">
        <attribute id="251183" name="Name" net="0">
          
          <![CDATA[Fus3_synth]]>
          <graphics count="1">
            <graphic grparent="167" id="251192" net="1" show="1" state="1" x="76.00" xoff="-14.00" y="780.00" yoff="15.00"/>
          </graphics>
        </attribute>
        <attribute id="251185" name="ID" net="0">
          
          <![CDATA[14]]>
          <graphics count="1">
            <graphic grparent="167" id="251193" net="1" show="1" state="1" x="83.00" xoff="-7.00" y="751.00" yoff="-14.00"/>
          </graphics>
        </attribute>
        <attribute id="251187" name="Logic" net="0">
          
          <![CDATA[0]]>
          <graphics count="0"/>
        </attribute>
        <attribute id="251188" name="Comment" net="0">
          
          <![CDATA[]]>
          <graphics count="1">
            <graphic grparent="167" id="251194" net="1" show="1" state="1" x="130.00" xoff="40.00" y="765.00"/>
          </graphics>
        </attribute>
        <graphics count="1">
          <graphic h="12.00" id="167" net="1" show="1" state="1" w="20.00" x="90.00" y="765.00"/>
        </graphics>
      </node>
      <node id="64" net="0">
        <attribute id="251196" name="Name" net="0">
          
          <![CDATA[Fus3_binds_Ste7]]>
          <graphics count="1">
            <graphic grparent="166" id="251205" net="1" show="1" state="1" x="90.00" xoff="-60.00" y="702.00" yoff="-3.00"/>
          </graphics>
        </attribute>
        <attribute id="251198" name="ID" net="0">
          
          <![CDATA[15]]>
          <graphics count="1">
            <graphic grparent="166" id="251206" net="1" show="1" state="1" x="157.00" xoff="7.00" y="705.00"/>
          </graphics>
        </attribute>
        <attribute id="251200" name="Logic" net="0">
          
          <![CDATA[0]]>
          <graphics count="0"/>
        </attribute>
        <attribute id="251201" name="Comment" net="0">
          
          <![CDATA[]]>
          <graphics count="1">
            <graphic grparent="166" id="251207" net="1" show="1" state="1" x="190.00" xoff="40.00" y="705.00"/>
          </graphics>
        </attribute>
        <graphics count="1">
          <graphic h="20.00" id="166" net="1" show="1" state="1" w="20.00" x="150.00" y="705.00"/>
        </graphics>
      </node>
      <node id="65" net="0">
        <attribute id="251209" name="Name" net="0">
          
          <![CDATA[complex-formation]]>
          <graphics count="1">
            <graphic grparent="165" id="251218" net="1" show="1" state="1" x="199.00" xoff="-56.00" y="614.00" yoff="-16.00"/>
          </graphics>
        </attribute>
        <attribute id="251211" name="ID" net="0">
          
          <![CDATA[16]]>
          <graphics count="1">
            <graphic grparent="165" id="251219" net="1" show="1" state="1" x="258.00" xoff="3.00" y="628.00" yoff="-2.00"/>
          </graphics>
        </attribute>
        <attribute id="251213" name="Logic" net="0">
          
          <![CDATA[0]]>
          <graphics count="0"/>
        </attribute>
        <attribute id="251214" name="Comment" net="0">
          
          <![CDATA[]]>
          <graphics count="1">
            <graphic grparent="165" id="251220" net="1" show="1" state="1" x="295.00" xoff="40.00" y="630.00"/>
          </graphics>
        </attribute>
        <graphics count="1">
          <graphic h="20.00" id="165" net="1" show="1" state="1" w="20.00" x="255.00" y="630.00"/>
        </graphics>
      </node>
      <node id="66" net="0">
        <attribute id="251222" name="Name" net="0">
          
          <![CDATA[Ste20_phos_Ste11]]>
          <graphics count="1">
            <graphic grparent="164" id="251231" net="1" show="1" state="1" x="242.00" xoff="-13.00" y="732.00" yoff="12.00"/>
          </graphics>
        </attribute>
        <attribute id="251224" name="ID" net="0">
          
          <![CDATA[17]]>
          <graphics count="1">
            <graphic grparent="164" id="251232" net="1" show="1" state="1" x="255.00" y="720.00"/>
          </graphics>
        </attribute>
        <attribute id="251226" name="Logic" net="0">
          
          <![CDATA[0]]>
          <graphics count="0"/>
        </attribute>
        <attribute id="251227" name="Comment" net="0">
          
          <![CDATA[]]>
          <graphics count="1">
            <graphic grparent="164" id="251233" net="1" show="1" state="1" x="295.00" xoff="40.00" y="720.00"/>
          </graphics>
        </attribute>
        <graphics count="1">
          <graphic h="20.00" id="164" net="1" show="1" state="1" w="20.00" x="255.00" y="720.00"/>
        </graphics>
      </node>
      <node id="67" net="0">
        <attribute id="251235" name="Name" net="0">
          
          <![CDATA[Ste11_phos_Ste7]]>
          <graphics count="1">
            <graphic grparent="163" id="251244" net="1" show="1" state="1" x="323.00" xoff="68.00" y="811.00" yoff="1.00"/>
          </graphics>
        </attribute>
        <attribute id="251237" name="ID" net="0">
          
          <![CDATA[18]]>
          <graphics count="1">
            <graphic grparent="163" id="251245" net="1" show="1" state="1" x="255.00" y="810.00"/>
          </graphics>
        </attribute>
        <attribute id="251239" name="Logic" net="0">
          
          <![CDATA[0]]>
          <graphics count="0"/>
        </attribute>
        <attribute id="251240" name="Comment" net="0">
          
          <![CDATA[]]>
          <graphics count="1">
            <graphic grparent="163" id="251246" net="1" show="1" state="1" x="295.00" xoff="40.00" y="810.00"/>
          </graphics>
        </attribute>
        <graphics count="1">
          <graphic h="20.00" id="163" net="1" show="1" state="1" w="20.00" x="255.00" y="810.00"/>
        </graphics>
      </node>
      <node id="68" net="0">
        <attribute id="251248" name="Name" net="0">
          
          <![CDATA[Ste7_phos_Fus3]]>
          <graphics count="1">
            <graphic grparent="162" id="251257" net="1" show="1" state="1" x="319.00" xoff="64.00" y="900.00"/>
          </graphics>
        </attribute>
        <attribute id="251250" name="ID" net="0">
          
          <![CDATA[19]]>
          <graphics count="1">
            <graphic grparent="162" id="251258" net="1" show="1" state="1" x="255.00" y="900.00"/>
          </graphics>
        </attribute>
        <attribute id="251252" name="Logic" net="0">
          
          <![CDATA[0]]>
          <graphics count="0"/>
        </attribute>
        <attribute id="251253" name="Comment" net="0">
          
          <![CDATA[]]>
          <graphics count="1">
            <graphic grparent="162" id="251259" net="1" show="1" state="1" x="295.00" xoff="40.00" y="900.00"/>
          </graphics>
        </attribute>
        <graphics count="1">
          <graphic h="20.00" id="162" net="1" show="1" state="1" w="20.00" x="255.00" y="900.00"/>
        </graphics>
      </node>
      <node id="69" net="0">
        <attribute id="251261" name="Name" net="0">
          
          <![CDATA[Fus3PP-release]]>
          <graphics count="1">
            <graphic grparent="161" id="251270" net="1" show="1" state="1" x="321.00" xoff="66.00" y="986.00" yoff="-4.00"/>
          </graphics>
        </attribute>
        <attribute id="251263" name="ID" net="0">
          
          <![CDATA[20]]>
          <graphics count="1">
            <graphic grparent="161" id="251271" net="1" show="1" state="1" x="259.00" xoff="4.00" y="989.00" yoff="-1.00"/>
          </graphics>
        </attribute>
        <attribute id="251265" name="Logic" net="0">
          
          <![CDATA[0]]>
          <graphics count="0"/>
        </attribute>
        <attribute id="251266" name="Comment" net="0">
          
          <![CDATA[]]>
          <graphics count="1">
            <graphic grparent="161" id="251272" net="1" show="1" state="1" x="295.00" xoff="40.00" y="990.00"/>
          </graphics>
        </attribute>
        <graphics count="1">
          <graphic h="20.00" id="161" net="1" show="1" state="1" w="20.00" x="255.00" y="990.00"/>
        </graphics>
      </node>
      <node id="70" net="0">
        <attribute id="251274" name="Name" net="0">
          
          <![CDATA[binding_free_Fus3]]>
          <graphics count="1">
            <graphic grparent="160" id="251283" net="1" show="1" state="1" x="89.00" xoff="-61.00" y="853.00" yoff="-2.00"/>
          </graphics>
        </attribute>
        <attribute id="251276" name="ID" net="0">
          
          <![CDATA[21]]>
          <graphics count="1">
            <graphic grparent="160" id="251284" net="1" show="1" state="1" x="154.00" xoff="4.00" y="856.00" yoff="1.00"/>
          </graphics>
        </attribute>
        <attribute id="251278" name="Logic" net="0">
          
          <![CDATA[0]]>
          <graphics count="0"/>
        </attribute>
        <attribute id="251279" name="Comment" net="0">
          
          <![CDATA[]]>
          <graphics count="1">
            <graphic grparent="160" id="251285" net="1" show="1" state="1" x="190.00" xoff="40.00" y="855.00"/>
          </graphics>
        </attribute>
        <graphics count="1">
          <graphic h="20.00" id="160" net="1" show="1" state="1" w="20.00" x="150.00" y="855.00"/>
        </graphics>
      </node>
      <node id="71" net="0">
        <attribute id="251287" name="Name" net="0">
          
          <![CDATA[Ste12_inhibit_phos]]>
          <graphics count="1">
            <graphic grparent="159" id="251296" net="1" show="1" state="1" x="372.00" xoff="72.00" y="1135.00" yoff="15.00"/>
          </graphics>
        </attribute>
        <attribute id="251289" name="ID" net="0">
          
          <![CDATA[22]]>
          <graphics count="1">
            <graphic grparent="159" id="251297" net="1" show="1" state="1" x="308.00" xoff="8.00" y="1120.00"/>
          </graphics>
        </attribute>
        <attribute id="251291" name="Logic" net="0">
          
          <![CDATA[0]]>
          <graphics count="0"/>
        </attribute>
        <attribute id="251292" name="Comment" net="0">
          
          <![CDATA[]]>
          <graphics count="1">
            <graphic grparent="159" id="251298" net="1" show="1" state="1" x="340.00" xoff="40.00" y="1120.00"/>
          </graphics>
        </attribute>
        <graphics count="1">
          <graphic h="20.00" id="159" net="1" show="1" state="1" w="20.00" x="300.00" y="1120.00"/>
        </graphics>
      </node>
      <node id="72" net="0">
        <attribute id="251300" name="Name" net="0">
          
          <![CDATA[Ste12_release]]>
          <graphics count="1">
            <graphic grparent="158" id="251309" net="1" show="1" state="1" x="366.00" xoff="66.00" y="1215.00"/>
          </graphics>
        </attribute>
        <attribute id="251302" name="ID" net="0">
          
          <![CDATA[23]]>
          <graphics count="1">
            <graphic grparent="158" id="251310" net="1" show="1" state="1" x="307.00" xoff="7.00" y="1214.00" yoff="-1.00"/>
          </graphics>
        </attribute>
        <attribute id="251304" name="Logic" net="0">
          
          <![CDATA[0]]>
          <graphics count="0"/>
        </attribute>
        <attribute id="251305" name="Comment" net="0">
          
          <![CDATA[]]>
          <graphics count="1">
            <graphic grparent="158" id="251311" net="1" show="1" state="1" x="340.00" xoff="40.00" y="1215.00"/>
          </graphics>
        </attribute>
        <graphics count="1">
          <graphic h="20.00" id="158" net="1" show="1" state="1" w="20.00" x="300.00" y="1215.00"/>
        </graphics>
      </node>
      <node id="73" net="0">
        <attribute id="251313" name="Name" net="0">
          
          <![CDATA[Ste12-phos]]>
          <graphics count="1">
            <graphic grparent="157" id="251322" net="1" show="1" state="1" x="196.00" xoff="-44.00" y="1253.00" yoff="-7.00"/>
          </graphics>
        </attribute>
        <attribute id="251315" name="ID" net="0">
          
          <![CDATA[24]]>
          <graphics count="1">
            <graphic grparent="157" id="251323" net="1" show="1" state="1" x="241.00" xoff="1.00" y="1258.00" yoff="-2.00"/>
          </graphics>
        </attribute>
        <attribute id="251317" name="Logic" net="0">
          
          <![CDATA[0]]>
          <graphics count="0"/>
        </attribute>
        <attribute id="251318" name="Comment" net="0">
          
          <![CDATA[]]>
          <graphics count="1">
            <graphic grparent="157" id="251324" net="1" show="1" state="1" x="280.00" xoff="40.00" y="1260.00"/>
          </graphics>
        </attribute>
        <graphics count="1">
          <graphic h="20.00" id="157" net="1" show="1" state="1" w="20.00" x="240.00" y="1260.00"/>
        </graphics>
      </node>
      <node id="74" net="0">
        <attribute id="251326" name="Name" net="0">
          
          <![CDATA[transcr_activation]]>
          <graphics count="1">
            <graphic grparent="156" id="251335" net="1" show="1" state="1" x="276.00" xoff="66.00" y="1350.00" yoff="-15.00"/>
          </graphics>
        </attribute>
        <attribute id="251328" name="ID" net="0">
          
          <![CDATA[25]]>
          <graphics count="1">
            <graphic grparent="156" id="251336" net="1" show="1" state="1" x="216.00" xoff="6.00" y="1365.00"/>
          </graphics>
        </attribute>
        <attribute id="251330" name="Logic" net="0">
          
          <![CDATA[0]]>
          <graphics count="0"/>
        </attribute>
        <attribute id="251331" name="Comment" net="0">
          
          <![CDATA[]]>
          <graphics count="1">
            <graphic grparent="156" id="251337" net="1" show="1" state="1" x="234.00" xoff="24.00" y="1368.00" yoff="3.00"/>
          </graphics>
        </attribute>
        <graphics count="1">
          <graphic h="20.00" id="156" net="1" show="1" state="1" w="20.00" x="210.00" y="1365.00"/>
        </graphics>
      </node>
      <node id="75" net="0">
        <attribute id="251339" name="Name" net="0">
          
          <![CDATA[Fus3PP_dephos]]>
          <graphics count="1">
            <graphic grparent="155" id="251348" net="1" show="1" state="1" x="121.00" xoff="-29.00" y="1060.00" yoff="-20.00"/>
          </graphics>
        </attribute>
        <attribute id="251341" name="ID" net="0">
          
          <![CDATA[26]]>
          <graphics count="1">
            <graphic grparent="155" id="251349" net="1" show="1" state="1" x="155.00" xoff="5.00" y="1081.00" yoff="1.00"/>
          </graphics>
        </attribute>
        <attribute id="251343" name="Logic" net="0">
          
          <![CDATA[0]]>
          <graphics count="0"/>
        </attribute>
        <attribute id="251344" name="Comment" net="0">
          
          <![CDATA[]]>
          <graphics count="1">
            <graphic grparent="155" id="251350" net="1" show="1" state="1" x="190.00" xoff="40.00" y="1080.00"/>
          </graphics>
        </attribute>
        <graphics count="1">
          <graphic h="20.00" id="155" net="1" show="1" state="1" w="20.00" x="150.00" y="1080.00"/>
        </graphics>
      </node>
      <node id="76" net="0">
        <attribute id="251352" name="Name" net="0">
          
          <![CDATA[repression_through_Fus3]]>
          <graphics count="1">
            <graphic grparent="154" id="251361" net="1" show="1" state="1" x="95.00" xoff="5.00" y="1325.00" yoff="20.00"/>
          </graphics>
        </attribute>
        <attribute id="251354" name="ID" net="0">
          
          <![CDATA[27]]>
          <graphics count="1">
            <graphic grparent="154" id="251362" net="1" show="1" state="1" x="97.00" xoff="7.00" y="1304.00" yoff="-1.00"/>
          </graphics>
        </attribute>
        <attribute id="251356" name="Logic" net="0">
          
          <![CDATA[0]]>
          <graphics count="0"/>
        </attribute>
        <attribute id="251357" name="Comment" net="0">
          
          <![CDATA[]]>
          <graphics count="1">
            <graphic grparent="154" id="251363" net="1" show="1" state="1" x="130.00" xoff="40.00" y="1305.00"/>
          </graphics>
        </attribute>
        <graphics count="1">
          <graphic h="20.00" id="154" net="1" show="1" state="1" w="20.00" x="90.00" y="1305.00"/>
        </graphics>
      </node>
      <node id="77" net="0">
        <attribute id="251365" name="Name" net="0">
          
          <![CDATA[cell_fusion]]>
          <graphics count="1">
            <graphic grparent="153" id="251374" net="1" show="1" state="1" x="154.00" xoff="-41.00" y="1483.00" yoff="-2.00"/>
          </graphics>
        </attribute>
        <attribute id="251367" name="ID" net="0">
          
          <![CDATA[28]]>
          <graphics count="1">
            <graphic grparent="153" id="251375" net="1" show="1" state="1" x="196.00" xoff="1.00" y="1498.00" yoff="13.00"/>
          </graphics>
        </attribute>
        <attribute id="251369" name="Logic" net="0">
          
          <![CDATA[0]]>
          <graphics count="0"/>
        </attribute>
        <attribute id="251370" name="Comment" net="0">
          
          <![CDATA[]]>
          <graphics count="1">
            <graphic grparent="153" id="251376" net="1" show="1" state="1" x="235.00" xoff="40.00" y="1485.00"/>
          </graphics>
        </attribute>
        <graphics count="1">
          <graphic h="10.00" id="153" net="1" show="1" state="1" w="20.00" x="195.00" y="1485.00"/>
        </graphics>
      </node>
      <node id="78" net="0">
        <attribute id="251378" name="Name" net="0">
          
          <![CDATA[transport_out_of_cell]]>
          <graphics count="1">
            <graphic grparent="152" id="251387" net="1" show="1" state="1" x="335.00" xoff="75.00" y="1477.00" yoff="-3.00"/>
          </graphics>
        </attribute>
        <attribute id="251380" name="ID" net="0">
          
          <![CDATA[29]]>
          <graphics count="1">
            <graphic grparent="152" id="251388" net="1" show="1" state="1" x="266.00" xoff="6.00" y="1479.00" yoff="-1.00"/>
          </graphics>
        </attribute>
        <attribute id="251382" name="Logic" net="0">
          
          <![CDATA[0]]>
          <graphics count="0"/>
        </attribute>
        <attribute id="251383" name="Comment" net="0">
          
          <![CDATA[]]>
          <graphics count="1">
            <graphic grparent="152" id="251389" net="1" show="1" state="1" x="313.00" xoff="53.00" y="1479.00" yoff="-1.00"/>
          </graphics>
        </attribute>
        <graphics count="1">
          <graphic h="20.00" id="152" net="1" show="1" state="1" w="20.00" x="260.00" y="1480.00"/>
        </graphics>
      </node>
      <node id="79" net="0">
        <attribute id="251391" name="Name" net="0">
          
          <![CDATA[factor_destruction]]>
          <graphics count="1">
            <graphic grparent="151" id="251400" net="1" show="1" state="1" x="176.00" xoff="-4.00" y="43.00" yoff="-17.00"/>
          </graphics>
        </attribute>
        <attribute id="251393" name="ID" net="0">
          
          <![CDATA[30]]>
          <graphics count="1">
            <graphic grparent="151" id="251401" net="1" show="1" state="1" x="180.00" y="60.00"/>
          </graphics>
        </attribute>
        <attribute id="251395" name="Logic" net="0">
          
          <![CDATA[0]]>
          <graphics count="0"/>
        </attribute>
        <attribute id="251396" name="Comment" net="0">
          
          <![CDATA[]]>
          <graphics count="1">
            <graphic grparent="151" id="251402" net="1" show="1" state="1" x="220.00" xoff="40.00" y="60.00"/>
          </graphics>
        </attribute>
        <graphics count="1">
          <graphic h="12.00" id="151" net="1" show="1" state="1" w="20.00" x="180.00" y="60.00"/>
        </graphics>
      </node>
      <node id="80" net="0">
        <attribute id="251404" name="Name" net="0">
          
          <![CDATA[Far1-phos]]>
          <graphics count="1">
            <graphic grparent="150" id="251413" net="1" show="1" state="1" x="480.00" xoff="15.00" y="1047.00" yoff="-18.00"/>
          </graphics>
        </attribute>
        <attribute id="251406" name="ID" net="0">
          
          <![CDATA[31]]>
          <graphics count="1">
            <graphic grparent="150" id="251414" net="1" show="1" state="1" x="470.00" xoff="5.00" y="1065.00"/>
          </graphics>
        </attribute>
        <attribute id="251408" name="Logic" net="0">
          
          <![CDATA[0]]>
          <graphics count="0"/>
        </attribute>
        <attribute id="251409" name="Comment" net="0">
          
          <![CDATA[]]>
          <graphics count="1">
            <graphic grparent="150" id="251415" net="1" show="1" state="1" x="505.00" xoff="40.00" y="1065.00"/>
          </graphics>
        </attribute>
        <graphics count="1">
          <graphic h="20.00" id="150" net="1" show="1" state="1" w="20.00" x="465.00" y="1065.00"/>
        </graphics>
      </node>
      <node id="81" net="0">
        <attribute id="251417" name="Name" net="0">
          
          <![CDATA[cell_cycle_arrest_in_G1]]>
          <graphics count="1">
            <graphic grparent="149" id="251426" net="1" show="1" state="1" x="660.00" y="1146.00" yoff="21.00"/>
          </graphics>
        </attribute>
        <attribute id="251419" name="ID" net="0">
          
          <![CDATA[32]]>
          <graphics count="1">
            <graphic grparent="149" id="251427" net="1" show="1" state="1" x="640.00" xoff="-20.00" y="1123.00" yoff="-2.00"/>
          </graphics>
        </attribute>
        <attribute id="251421" name="Logic" net="0">
          
          <![CDATA[0]]>
          <graphics count="0"/>
        </attribute>
        <attribute id="251422" name="Comment" net="0">
          
          <![CDATA[]]>
          <graphics count="1">
            <graphic grparent="149" id="251428" net="1" show="1" state="1" x="700.00" xoff="40.00" y="1125.00"/>
          </graphics>
        </attribute>
        <graphics count="1">
          <graphic h="12.00" id="149" net="1" show="1" state="1" w="20.00" x="660.00" y="1125.00"/>
        </graphics>
      </node>
      <node id="82" net="0">
        <attribute id="251430" name="Name" net="0">
          
          <![CDATA[transport_out_of_nucleus]]>
          <graphics count="1">
            <graphic grparent="148" id="251439" net="1" show="1" state="1" x="754.00" xoff="94.00" y="635.00" yoff="5.00"/>
          </graphics>
        </attribute>
        <attribute id="251432" name="ID" net="0">
          
          <![CDATA[33]]>
          <graphics count="1">
            <graphic grparent="148" id="251440" net="1" show="1" state="1" x="663.00" xoff="3.00" y="630.00"/>
          </graphics>
        </attribute>
        <attribute id="251434" name="Logic" net="0">
          
          <![CDATA[0]]>
          <graphics count="0"/>
        </attribute>
        <attribute id="251435" name="Comment" net="0">
          
          <![CDATA[]]>
          <graphics count="1">
            <graphic grparent="148" id="251441" net="1" show="1" state="1" x="700.00" xoff="40.00" y="630.00"/>
          </graphics>
        </attribute>
        <graphics count="1">
          <graphic h="20.00" id="148" net="1" show="1" state="1" w="20.00" x="660.00" y="630.00"/>
        </graphics>
      </node>
      <node id="83" net="0">
        <attribute id="251443" name="Name" net="0">
          
          <![CDATA[Sst2_phos]]>
          <graphics count="1">
            <graphic grparent="147" id="251452" net="1" show="1" state="1" x="59.00" xoff="44.00" y="1046.00" yoff="11.00"/>
          </graphics>
        </attribute>
        <attribute id="251445" name="ID" net="0">
          
          <![CDATA[34]]>
          <graphics count="1">
            <graphic grparent="147" id="251453" net="1" show="1" state="1" x="22.00" xoff="7.00" y="1035.00"/>
          </graphics>
        </attribute>
        <attribute id="251447" name="Logic" net="0">
          
          <![CDATA[0]]>
          <graphics count="0"/>
        </attribute>
        <attribute id="251448" name="Comment" net="0">
          
          <![CDATA[]]>
          <graphics count="1">
            <graphic grparent="147" id="251454" net="1" show="1" state="1" x="55.00" xoff="40.00" y="1035.00"/>
          </graphics>
        </attribute>
        <graphics count="1">
          <graphic h="20.00" id="147" net="1" show="1" state="1" w="20.00" x="15.00" y="1035.00"/>
        </graphics>
      </node>
      <node id="84" net="0">
        <attribute id="251456" name="Name" net="0">
          
          <![CDATA[transport_out_of_the_nucleus]]>
          <graphics count="1">
            <graphic grparent="146" id="251465" net="1" show="1" state="1" x="122.00" xoff="107.00" y="560.00" yoff="5.00"/>
          </graphics>
        </attribute>
        <attribute id="251458" name="ID" net="0">
          
          <![CDATA[35]]>
          <graphics count="1">
            <graphic grparent="146" id="251466" net="1" show="1" state="1" x="23.00" xoff="8.00" y="553.00" yoff="-2.00"/>
          </graphics>
        </attribute>
        <attribute id="251460" name="Logic" net="0">
          
          <![CDATA[0]]>
          <graphics count="0"/>
        </attribute>
        <attribute id="251461" name="Comment" net="0">
          
          <![CDATA[]]>
          <graphics count="1">
            <graphic grparent="146" id="251467" net="1" show="1" state="1" x="57.00" xoff="42.00" y="561.00" yoff="6.00"/>
          </graphics>
        </attribute>
        <graphics count="1">
          <graphic h="20.00" id="146" net="1" show="1" state="1" w="20.00" x="15.00" y="555.00"/>
        </graphics>
      </node>
      <node id="85" net="0">
        <attribute id="251469" name="Name" net="0">
          
          <![CDATA[accelerated_hydr_GTP->GDP]]>
          <graphics count="1">
            <graphic grparent="145" id="251478" net="1" show="1" state="1" x="142.00" xoff="22.00" y="410.00" yoff="20.00"/>
          </graphics>
        </attribute>
        <attribute id="251471" name="ID" net="0">
          
          <![CDATA[36]]>
          <graphics count="1">
            <graphic grparent="145" id="251479" net="1" show="1" state="1" x="120.00" y="390.00"/>
          </graphics>
        </attribute>
        <attribute id="251473" name="Logic" net="0">
          
          <![CDATA[0]]>
          <graphics count="0"/>
        </attribute>
        <attribute id="251474" name="Comment" net="0">
          
          <![CDATA[]]>
          <graphics count="1">
            <graphic grparent="145" id="251480" net="1" show="1" state="1" x="160.00" xoff="40.00" y="390.00"/>
          </graphics>
        </attribute>
        <graphics count="1">
          <graphic h="20.00" id="145" net="1" show="1" state="1" w="20.00" x="120.00" y="390.00"/>
        </graphics>
      </node>
      <node id="86" net="0">
        <attribute id="251482" name="Name" net="0">
          
          <![CDATA[Ste11_neg_phos]]>
          <graphics count="1">
            <graphic grparent="144" id="251491" net="1" show="1" state="1" x="377.00" xoff="-13.00" y="746.00" yoff="-19.00"/>
          </graphics>
        </attribute>
        <attribute id="251484" name="ID" net="0">
          
          <![CDATA[37]]>
          <graphics count="1">
            <graphic grparent="144" id="251492" net="1" show="1" state="1" x="394.00" xoff="4.00" y="765.00"/>
          </graphics>
        </attribute>
        <attribute id="251486" name="Logic" net="0">
          
          <![CDATA[0]]>
          <graphics count="0"/>
        </attribute>
        <attribute id="251487" name="Comment" net="0">
          
          <![CDATA[]]>
          <graphics count="1">
            <graphic grparent="144" id="251493" net="1" show="1" state="1" x="430.00" xoff="40.00" y="765.00"/>
          </graphics>
        </attribute>
        <graphics count="1">
          <graphic h="20.00" id="144" net="1" show="1" state="1" w="20.00" x="390.00" y="765.00"/>
        </graphics>
      </node>
      <node id="87" net="0">
        <attribute id="251495" name="Name" net="0">
          
          <![CDATA[degradation]]>
          <graphics count="1">
            <graphic grparent="143" id="251504" net="1" show="1" state="1" x="618.00" xoff="3.00" y="741.00" yoff="-24.00"/>
          </graphics>
        </attribute>
        <attribute id="251497" name="ID" net="0">
          
          <![CDATA[38]]>
          <graphics count="1">
            <graphic grparent="143" id="251505" net="1" show="1" state="1" x="617.00" xoff="2.00" y="776.00" yoff="11.00"/>
          </graphics>
        </attribute>
        <attribute id="251499" name="Logic" net="0">
          
          <![CDATA[0]]>
          <graphics count="0"/>
        </attribute>
        <attribute id="251500" name="Comment" net="0">
          
          <![CDATA[]]>
          <graphics count="1">
            <graphic grparent="143" id="251506" net="1" show="1" state="1" x="655.00" xoff="40.00" y="765.00"/>
          </graphics>
        </attribute>
        <graphics count="1">
          <graphic h="12.00" id="143" net="1" show="1" state="1" w="20.00" x="615.00" y="765.00"/>
        </graphics>
      </node>
      <node id="88" net="0">
        <attribute id="251508" name="Name" net="0">
          
          <![CDATA[Ste7_neg_phos]]>
          <graphics count="1">
            <graphic grparent="142" id="251517" net="1" show="1" state="1" x="577.00" xoff="67.00" y="885.00"/>
          </graphics>
        </attribute>
        <attribute id="251510" name="ID" net="0">
          
          <![CDATA[39]]>
          <graphics count="1">
            <graphic grparent="142" id="251518" net="1" show="1" state="1" x="513.00" xoff="3.00" y="885.00"/>
          </graphics>
        </attribute>
        <attribute id="251512" name="Logic" net="0">
          
          <![CDATA[0]]>
          <graphics count="0"/>
        </attribute>
        <attribute id="251513" name="Comment" net="0">
          
          <![CDATA[]]>
          <graphics count="1">
            <graphic grparent="142" id="251519" net="1" show="1" state="1" x="550.00" xoff="40.00" y="885.00"/>
          </graphics>
        </attribute>
        <graphics count="1">
          <graphic h="20.00" id="142" net="1" show="1" state="1" w="20.00" x="510.00" y="885.00"/>
        </graphics>
      </node>
      <node id="89" net="0">
        <attribute id="251521" name="Name" net="0">
          
          <![CDATA[Ste7_phos_Kss1]]>
          <graphics count="1">
            <graphic grparent="141" id="251530" net="1" show="1" state="1" x="806.00" xoff="-4.00" y="834.00" yoff="-21.00"/>
          </graphics>
        </attribute>
        <attribute id="251523" name="ID" net="0">
          
          <![CDATA[40]]>
          <graphics count="1">
            <graphic grparent="141" id="251531" net="1" show="1" state="1" x="810.00" y="855.00"/>
          </graphics>
        </attribute>
        <attribute id="251525" name="Logic" net="0">
          
          <![CDATA[0]]>
          <graphics count="0"/>
        </attribute>
        <attribute id="251526" name="Comment" net="0">
          
          <![CDATA[]]>
          <graphics count="1">
            <graphic grparent="141" id="251532" net="1" show="1" state="1" x="850.00" xoff="40.00" y="855.00"/>
          </graphics>
        </attribute>
        <graphics count="1">
          <graphic h="20.00" id="141" net="1" show="1" state="1" w="20.00" x="810.00" y="855.00"/>
        </graphics>
      </node>
      <node id="90" net="0">
        <attribute id="251534" name="Name" net="0">
          
          <![CDATA[accelerated_dephos_Kss1]]>
          <graphics count="1">
            <graphic grparent="140" id="251543" net="1" show="1" state="1" x="778.00" xoff="-32.00" y="1057.00" yoff="22.00"/>
          </graphics>
        </attribute>
        <attribute id="251536" name="ID" net="0">
          
          <![CDATA[41]]>
          <graphics count="1">
            <graphic grparent="140" id="251544" net="1" show="1" state="1" x="810.00" y="1035.00"/>
          </graphics>
        </attribute>
        <attribute id="251538" name="Logic" net="0">
          
          <![CDATA[0]]>
          <graphics count="0"/>
        </attribute>
        <attribute id="251539" name="Comment" net="0">
          
          <![CDATA[]]>
          <graphics count="1">
            <graphic grparent="140" id="251545" net="1" show="1" state="1" x="850.00" xoff="40.00" y="1035.00"/>
          </graphics>
        </attribute>
        <graphics count="1">
          <graphic h="20.00" id="140" net="1" show="1" state="1" w="20.00" x="810.00" y="1035.00"/>
        </graphics>
      </node>
      <node id="91" net="0">
        <attribute id="251547" name="Name" net="0">
          
          <![CDATA[Kss1_dephos]]>
          <graphics count="1">
            <graphic grparent="139" id="251556" net="1" show="1" state="1" x="974.00" xoff="14.00" y="935.00" yoff="-25.00"/>
          </graphics>
        </attribute>
        <attribute id="251549" name="ID" net="0">
          
          <![CDATA[42]]>
          <graphics count="1">
            <graphic grparent="139" id="251557" net="1" show="1" state="1" x="963.00" xoff="3.00" y="962.00" yoff="2.00"/>
          </graphics>
        </attribute>
        <attribute id="251551" name="Logic" net="0">
          
          <![CDATA[0]]>
          <graphics count="0"/>
        </attribute>
        <attribute id="251552" name="Comment" net="0">
          
          <![CDATA[]]>
          <graphics count="1">
            <graphic grparent="139" id="251558" net="1" show="1" state="1" x="1000.00" xoff="40.00" y="960.00"/>
          </graphics>
        </attribute>
        <graphics count="1">
          <graphic h="20.00" id="139" net="1" show="1" state="1" w="20.00" x="960.00" y="960.00"/>
        </graphics>
      </node>
      <node id="92" net="0">
        <attribute id="251560" name="Name" net="0">
          
          <![CDATA[repression_through_Kss1]]>
          <graphics count="1">
            <graphic grparent="138" id="251569" net="1" show="1" state="1" x="878.00" xoff="-82.00" y="1287.00" yoff="-18.00"/>
          </graphics>
        </attribute>
        <attribute id="251562" name="ID" net="0">
          
          <![CDATA[43]]>
          <graphics count="1">
            <graphic grparent="138" id="251570" net="1" show="1" state="1" x="965.00" xoff="5.00" y="1304.00" yoff="-1.00"/>
          </graphics>
        </attribute>
        <attribute id="251564" name="Logic" net="0">
          
          <![CDATA[0]]>
          <graphics count="0"/>
        </attribute>
        <attribute id="251565" name="Comment" net="0">
          
          <![CDATA[]]>
          <graphics count="1">
            <graphic grparent="138" id="251571" net="1" show="1" state="1" x="1000.00" xoff="40.00" y="1305.00"/>
          </graphics>
        </attribute>
        <graphics count="1">
          <graphic h="20.00" id="138" net="1" show="1" state="1" w="20.00" x="960.00" y="1305.00"/>
        </graphics>
      </node>
      <node id="93" net="0">
        <attribute id="251573" name="Name" net="0">
          
          <![CDATA[techn_input]]>
          <graphics count="1">
            <graphic grparent="137" id="251582" net="1" show="1" state="1" x="781.00" xoff="-44.00" y="1361.00" yoff="-4.00"/>
          </graphics>
        </attribute>
        <attribute id="251575" name="ID" net="0">
          
          <![CDATA[44]]>
          <graphics count="1">
            <graphic grparent="137" id="251583" net="1" show="1" state="1" x="825.00" y="1376.00" yoff="11.00"/>
          </graphics>
        </attribute>
        <attribute id="251577" name="Logic" net="0">
          
          <![CDATA[0]]>
          <graphics count="0"/>
        </attribute>
        <attribute id="251578" name="Comment" net="0">
          
          <![CDATA[]]>
          <graphics count="1">
            <graphic grparent="137" id="251584" net="1" show="1" state="1" x="865.00" xoff="40.00" y="1365.00"/>
          </graphics>
        </attribute>
        <graphics count="1">
          <graphic h="10.00" id="137" net="1" show="1" state="1" w="20.00" x="825.00" y="1365.00"/>
        </graphics>
      </node>
      <node id="95" net="0">
        <attribute id="251599" name="Name" net="0">
          
          <![CDATA[Akr1_synthesis]]>
          <graphics count="1">
            <graphic grparent="135" id="251608" net="1" show="1" state="1" x="685.00" xoff="10.00" y="158.00" yoff="-22.00"/>
          </graphics>
        </attribute>
        <attribute id="251601" name="ID" net="0">
          
          <![CDATA[45]]>
          <graphics count="1">
            <graphic grparent="135" id="251609" net="1" show="1" state="1" x="717.00" xoff="42.00" y="180.00"/>
          </graphics>
        </attribute>
        <attribute id="251603" name="Logic" net="0">
          
          <![CDATA[0]]>
          <graphics count="0"/>
        </attribute>
        <attribute id="251604" name="Comment" net="0">
          
          <![CDATA[]]>
          <graphics count="1">
            <graphic grparent="135" id="251610" net="1" show="1" state="1" x="715.00" xoff="40.00" y="180.00"/>
          </graphics>
        </attribute>
        <graphics count="1">
          <graphic h="10.00" id="135" net="1" show="1" state="1" w="20.00" x="675.00" y="180.00"/>
        </graphics>
      </node>
      <node id="96" net="0">
        <attribute id="251612" name="Name" net="0">
          
          <![CDATA[Akr1_binds_Yck1/Yck2]]>
          <graphics count="1">
            <graphic grparent="134" id="251621" net="1" show="1" state="1" x="604.00" xoff="4.00" y="246.00" yoff="21.00"/>
          </graphics>
        </attribute>
        <attribute id="251614" name="ID" net="0">
          
          <![CDATA[46]]>
          <graphics count="1">
            <graphic grparent="134" id="251622" net="1" show="1" state="1" x="601.00" xoff="1.00" y="227.00" yoff="2.00"/>
          </graphics>
        </attribute>
        <attribute id="251616" name="Logic" net="0">
          
          <![CDATA[0]]>
          <graphics count="0"/>
        </attribute>
        <attribute id="251617" name="Comment" net="0">
          
          <![CDATA[]]>
          <graphics count="1">
            <graphic grparent="134" id="251623" net="1" show="1" state="1" x="640.00" xoff="40.00" y="225.00"/>
          </graphics>
        </attribute>
        <graphics count="1">
          <graphic h="20.00" id="134" net="1" show="1" state="1" w="20.00" x="600.00" y="225.00"/>
        </graphics>
      </node>
      <node id="97" net="0">
        <attribute id="251625" name="Name" net="0">
          
          <![CDATA[receptor_phos]]>
          <graphics count="1">
            <graphic grparent="133" id="251634" net="1" show="1" state="1" x="408.00" xoff="3.00" y="244.00" yoff="19.00"/>
          </graphics>
        </attribute>
        <attribute id="251627" name="ID" net="0">
          
          <![CDATA[47]]>
          <graphics count="1">
            <graphic grparent="133" id="251635" net="1" show="1" state="1" x="408.00" xoff="3.00" y="224.00" yoff="-1.00"/>
          </graphics>
        </attribute>
        <attribute id="251629" name="Logic" net="0">
          
          <![CDATA[0]]>
          <graphics count="0"/>
        </attribute>
        <attribute id="251630" name="Comment" net="0">
          
          <![CDATA[]]>
          <graphics count="1">
            <graphic grparent="133" id="251636" net="1" show="1" state="1" x="445.00" xoff="40.00" y="225.00"/>
          </graphics>
        </attribute>
        <graphics count="1">
          <graphic h="20.00" id="133" net="1" show="1" state="1" w="20.00" x="405.00" y="225.00"/>
        </graphics>
      </node>
      <node id="98" net="0">
        <attribute id="251638" name="Name" net="0">
          
          <![CDATA[ubiquit_endocytosis]]>
          <graphics count="1">
            <graphic grparent="132" id="251647" net="1" show="1" state="1" x="478.00" xoff="-17.00" y="155.00" yoff="-25.00"/>
          </graphics>
        </attribute>
        <attribute id="251640" name="ID" net="0">
          
          <![CDATA[48]]>
          <graphics count="1">
            <graphic grparent="132" id="251648" net="1" show="1" state="1" x="534.00" xoff="39.00" y="180.00"/>
          </graphics>
        </attribute>
        <attribute id="251642" name="Logic" net="0">
          
          <![CDATA[0]]>
          <graphics count="0"/>
        </attribute>
        <attribute id="251643" name="Comment" net="0">
          
          <![CDATA[]]>
          <graphics count="1">
            <graphic grparent="132" id="251649" net="1" show="1" state="1" x="535.00" xoff="40.00" y="180.00"/>
          </graphics>
        </attribute>
        <graphics count="1">
          <graphic h="10.00" id="132" net="1" show="1" state="1" w="20.00" x="495.00" y="180.00"/>
        </graphics>
      </node>
    </nodeclass>
    <nodeclass count="0" name="Comment"/>
    <nodeclass count="0" name="Coarse Place"/>
    <nodeclass count="0" name="Coarse Transition"/>
  </nodeclasses>

  <edgeclasses count="1">
    <edgeclass count="119" name="Edge">
      <edge id="251663" net="1" source="2" target="51">
        <attribute id="251664" name="Multiplicity" net="1">
          
          <![CDATA[1]]>
          <graphics count="1">
            <graphic grparent="130" id="251670" net="1" show="1" state="1" x="265.00" xoff="10.00" y="92.50" yoff="10.00"/>
          </graphics>
        </attribute>
        <attribute id="251666" name="Comment" net="1">
          
          <![CDATA[]]>
          <graphics count="1">
            <graphic grparent="130" id="251671" net="1" show="1" state="1" x="295.00" xoff="40.00" y="82.50"/>
          </graphics>
        </attribute>
        <graphics count="1">
          <graphic id="130" net="1" show="1" source="231" state="1" target="179">
            <points count="2">
              <point x="255.00" y="70.00"/>
              <point x="255.00" y="95.00"/>
            </points>
          </graphic>
        </graphics>
      </edge>
      <edge id="251672" net="1" source="52" target="3">
        <attribute id="251673" name="Multiplicity" net="1">
          
          <![CDATA[1]]>
          <graphics count="1">
            <graphic grparent="129" id="251679" net="1" show="1" state="1" x="392.50" xoff="10.00" y="115.00" yoff="10.00"/>
          </graphics>
        </attribute>
        <attribute id="251675" name="Comment" net="1">
          
          <![CDATA[]]>
          <graphics count="1">
            <graphic grparent="129" id="251680" net="1" show="1" state="1" x="422.50" xoff="40.00" y="105.00"/>
          </graphics>
        </attribute>
        <graphics count="1">
          <graphic id="129" net="1" show="1" source="178" state="1" target="230">
            <points count="2">
              <point x="410.00" y="105.00"/>
              <point x="355.00" y="105.00"/>
            </points>
          </graphic>
        </graphics>
      </edge>
      <edge id="251681" net="1" source="3" target="51">
        <attribute id="251682" name="Multiplicity" net="1">
          
          <![CDATA[1]]>
          <graphics count="1">
            <graphic grparent="128" id="251688" net="1" show="1" state="1" x="310.00" xoff="10.00" y="115.00" yoff="10.00"/>
          </graphics>
        </attribute>
        <attribute id="251684" name="Comment" net="1">
          
          <![CDATA[]]>
          <graphics count="1">
            <graphic grparent="128" id="251689" net="1" show="1" state="1" x="340.00" xoff="40.00" y="105.00"/>
          </graphics>
        </attribute>
        <graphics count="1">
          <graphic id="128" net="1" show="1" source="230" state="1" target="179">
            <points count="2">
              <point x="335.00" y="105.00"/>
              <point x="265.00" y="105.00"/>
            </points>
          </graphic>
        </graphics>
      </edge>
      <edge id="251690" net="1" source="51" target="4">
        <attribute id="251691" name="Multiplicity" net="1">
          
          <![CDATA[1]]>
          <graphics count="1">
            <graphic grparent="127" id="251697" net="1" show="1" state="1" x="265.00" xoff="10.00" y="137.50" yoff="10.00"/>
          </graphics>
        </attribute>
        <attribute id="251693" name="Comment" net="1">
          
          <![CDATA[]]>
          <graphics count="1">
            <graphic grparent="127" id="251698" net="1" show="1" state="1" x="295.00" xoff="40.00" y="127.50"/>
          </graphics>
        </attribute>
        <graphics count="1">
          <graphic id="127" net="1" show="1" source="179" state="1" target="229">
            <points count="2">
              <point x="255.00" y="115.00"/>
              <point x="255.00" y="140.00"/>
            </points>
          </graphic>
        </graphics>
      </edge>
      <edge id="251699" net="1" source="4" target="53">
        <attribute id="251700" name="Multiplicity" net="1">
          
          <![CDATA[1]]>
          <graphics count="1">
            <graphic grparent="126" id="251706" net="1" show="1" state="1" x="265.00" xoff="10.00" y="182.50" yoff="10.00"/>
          </graphics>
        </attribute>
        <attribute id="251702" name="Comment" net="1">
          
          <![CDATA[]]>
          <graphics count="1">
            <graphic grparent="126" id="251707" net="1" show="1" state="1" x="295.00" xoff="40.00" y="172.50"/>
          </graphics>
        </attribute>
        <graphics count="1">
          <graphic id="126" net="1" show="1" source="229" state="1" target="177">
            <points count="2">
              <point x="255.00" y="160.00"/>
              <point x="255.00" y="185.00"/>
            </points>
          </graphic>
        </graphics>
      </edge>
      <edge id="251708" net="1" source="53" target="5">
        <attribute id="251709" name="Multiplicity" net="1">
          
          <![CDATA[1]]>
          <graphics count="1">
            <graphic grparent="125" id="251715" net="1" show="1" state="1" x="265.00" xoff="10.00" y="227.50" yoff="10.00"/>
          </graphics>
        </attribute>
        <attribute id="251711" name="Comment" net="1">
          
          <![CDATA[]]>
          <graphics count="1">
            <graphic grparent="125" id="251716" net="1" show="1" state="1" x="295.00" xoff="40.00" y="217.50"/>
          </graphics>
        </attribute>
        <graphics count="1">
          <graphic id="125" net="1" show="1" source="177" state="1" target="228">
            <points count="2">
              <point x="255.00" y="205.00"/>
              <point x="255.00" y="230.00"/>
            </points>
          </graphic>
        </graphics>
      </edge>
      <edge id="251717" net="1" source="5" target="54">
        <attribute id="251718" name="Multiplicity" net="1">
          
          <![CDATA[1]]>
          <graphics count="1">
            <graphic grparent="124" id="251724" net="1" show="1" state="1" x="265.00" xoff="10.00" y="272.50" yoff="10.00"/>
          </graphics>
        </attribute>
        <attribute id="251720" name="Comment" net="1">
          
          <![CDATA[]]>
          <graphics count="1">
            <graphic grparent="124" id="251725" net="1" show="1" state="1" x="295.00" xoff="40.00" y="262.50"/>
          </graphics>
        </attribute>
        <graphics count="1">
          <graphic id="124" net="1" show="1" source="228" state="1" target="176">
            <points count="2">
              <point x="255.00" y="250.00"/>
              <point x="255.00" y="275.00"/>
            </points>
          </graphic>
        </graphics>
      </edge>
      <edge id="251726" net="1" source="6" target="54">
        <attribute id="251727" name="Multiplicity" net="1">
          
          <![CDATA[1]]>
          <graphics count="1">
            <graphic grparent="123" id="251733" net="1" show="1" state="1" x="198.50" xoff="10.00" y="295.00" yoff="10.00"/>
          </graphics>
        </attribute>
        <attribute id="251729" name="Comment" net="1">
          
          <![CDATA[]]>
          <graphics count="1">
            <graphic grparent="123" id="251734" net="1" show="1" state="1" x="228.50" xoff="40.00" y="285.00"/>
          </graphics>
        </attribute>
        <graphics count="1">
          <graphic id="123" net="1" show="1" source="227" state="1" target="176">
            <points count="2">
              <point x="132.00" y="285.00"/>
              <point x="245.00" y="285.00"/>
            </points>
          </graphic>
        </graphics>
      </edge>
      <edge id="251735" net="1" source="54" target="7">
        <attribute id="251736" name="Multiplicity" net="1">
          
          <![CDATA[1]]>
          <graphics count="1">
            <graphic grparent="122" id="251742" net="1" show="1" state="1" x="246.67" xoff="10.00" y="322.50" yoff="10.00"/>
          </graphics>
        </attribute>
        <attribute id="251738" name="Comment" net="1">
          
          <![CDATA[]]>
          <graphics count="1">
            <graphic grparent="122" id="251743" net="1" show="1" state="1" x="244.67" xoff="8.00" y="229.62" yoff="-82.88"/>
          </graphics>
        </attribute>
        <graphics count="1">
          <graphic id="122" net="1" show="1" source="176" state="1" target="226">
            <points count="3">
              <point x="248.33" y="295.00"/>
              <point x="225.00" y="330.00"/>
              <point x="189.49" y="341.84"/>
            </points>
          </graphic>
        </graphics>
      </edge>
      <edge id="251744" net="1" source="54" target="8">
        <attribute id="251745" name="Multiplicity" net="1">
          
          <![CDATA[1]]>
          <graphics count="1">
            <graphic grparent="121" id="251751" net="1" show="1" state="1" x="265.00" xoff="10.00" y="345.00" yoff="10.00"/>
          </graphics>
        </attribute>
        <attribute id="251747" name="Comment" net="1">
          
          <![CDATA[]]>
          <graphics count="1">
            <graphic grparent="121" id="251752" net="1" show="1" state="1" x="147.58" xoff="-107.42" y="261.36" yoff="-73.64"/>
          </graphics>
        </attribute>
        <graphics count="1">
          <graphic id="121" net="1" show="1" source="176" state="1" target="225">
            <points count="3">
              <point x="255.00" y="295.00"/>
              <point x="255.00" y="375.00"/>
              <point x="276.06" y="385.53"/>
            </points>
          </graphic>
        </graphics>
      </edge>
      <edge id="251753" net="1" source="8" target="55">
        <attribute id="251754" name="Multiplicity" net="1">
          
          <![CDATA[1]]>
          <graphics count="1">
            <graphic grparent="120" id="251760" net="1" show="1" state="1" x="293.04" xoff="-2.99" y="378.96" yoff="-0.01"/>
          </graphics>
        </attribute>
        <attribute id="251756" name="Comment" net="1">
          
          <![CDATA[]]>
          <graphics count="1">
            <graphic grparent="120" id="251761" net="1" show="1" state="1" x="196.04" xoff="-99.99" y="518.96" yoff="140.00"/>
          </graphics>
        </attribute>
        <graphics count="1">
          <graphic id="120" net="1" show="1" source="225" state="1" target="175">
            <points count="3">
              <point x="292.07" y="382.93"/>
              <point x="300.00" y="375.00"/>
              <point x="320.00" y="355.00"/>
            </points>
          </graphic>
        </graphics>
      </edge>
      <edge id="251762" net="1" source="7" target="55">
        <attribute id="251763" name="Multiplicity" net="1">
          
          <![CDATA[1]]>
          <graphics count="1">
            <graphic grparent="119" id="251769" net="1" show="1" state="1" x="273.00" xoff="18.00" y="356.00" yoff="11.00"/>
          </graphics>
        </attribute>
        <attribute id="251765" name="Comment" net="1">
          
          <![CDATA[]]>
          <graphics count="1">
            <graphic grparent="119" id="251770" net="1" show="1" state="1" x="295.00" xoff="40.00" y="345.00"/>
          </graphics>
        </attribute>
        <graphics count="1">
          <graphic id="119" net="1" show="1" source="226" state="1" target="175">
            <points count="2">
              <point x="190.00" y="345.00"/>
              <point x="320.00" y="345.00"/>
            </points>
          </graphic>
        </graphics>
      </edge>
      <edge id="251771" net="1" source="55" target="6">
        <attribute id="251772" name="Multiplicity" net="1">
          
          <![CDATA[1]]>
          <graphics count="1">
            <graphic grparent="118" id="251778" net="1" show="1" state="1" x="398.11" xoff="68.11" y="333.95" yoff="1.45"/>
          </graphics>
        </attribute>
        <attribute id="251774" name="Comment" net="1">
          
          <![CDATA[]]>
          <graphics count="1">
            <graphic grparent="118" id="251779" net="1" show="1" state="1" x="338.00" xoff="8.00" y="340.50" yoff="8.00"/>
          </graphics>
        </attribute>
        <graphics count="1">
          <graphic id="118" net="1" show="1" source="175" state="1" target="227">
            <points count="3">
              <point x="330.00" y="335.00"/>
              <point x="330.00" y="330.00"/>
              <point x="131.73" y="287.51"/>
            </points>
          </graphic>
        </graphics>
      </edge>
      <edge id="251780" net="1" source="8" target="56">
        <attribute id="251781" name="Multiplicity" net="1">
          
          <![CDATA[1]]>
          <graphics count="1">
            <graphic grparent="117" id="251787" net="1" show="1" state="1" x="321.66" xoff="10.00" y="417.77" yoff="10.00"/>
          </graphics>
        </attribute>
        <attribute id="251783" name="Comment" net="1">
          
          <![CDATA[]]>
          <graphics count="1">
            <graphic grparent="117" id="251788" net="1" show="1" state="1" x="319.66" xoff="8.00" y="407.77" yoff="-0.00"/>
          </graphics>
        </attribute>
        <graphics count="1">
          <graphic id="117" net="1" show="1" source="225" state="1" target="174">
            <points count="3">
              <point x="293.32" y="395.55"/>
              <point x="330.00" y="420.00"/>
              <point x="365.00" y="420.00"/>
            </points>
          </graphic>
        </graphics>
      </edge>
      <edge id="251789" net="1" source="56" target="8">
        <attribute id="251790" name="Multiplicity" net="1">
          
          <![CDATA[1]]>
          <graphics count="1">
            <graphic grparent="116" id="251796" net="1" show="1" state="1" x="357.50" xoff="10.00" y="430.00" yoff="10.00"/>
          </graphics>
        </attribute>
        <attribute id="251792" name="Comment" net="1">
          
          <![CDATA[]]>
          <graphics count="1">
            <graphic grparent="116" id="251797" net="1" show="1" state="1" x="355.50" xoff="8.00" y="591.22" yoff="171.22"/>
          </graphics>
        </attribute>
        <graphics count="1">
          <graphic id="116" net="1" show="1" source="174" state="1" target="225">
            <points count="3">
              <point x="365.00" y="420.00"/>
              <point x="330.00" y="420.00"/>
              <point x="293.32" y="395.55"/>
            </points>
          </graphic>
        </graphics>
      </edge>
      <edge id="251798" net="1" source="9" target="57">
        <attribute id="251799" name="Multiplicity" net="1">
          
          <![CDATA[1]]>
          <graphics count="1">
            <graphic grparent="115" id="251805" net="1" show="1" state="1" x="505.00" xoff="10.00" y="482.50" yoff="10.00"/>
          </graphics>
        </attribute>
        <attribute id="251801" name="Comment" net="1">
          
          <![CDATA[]]>
          <graphics count="1">
            <graphic grparent="115" id="251806" net="1" show="1" state="1" x="535.00" xoff="40.00" y="472.50"/>
          </graphics>
        </attribute>
        <graphics count="1">
          <graphic id="115" net="1" show="1" source="224" state="1" target="173">
            <points count="2">
              <point x="495.00" y="460.00"/>
              <point x="495.00" y="485.00"/>
            </points>
          </graphic>
        </graphics>
      </edge>
      <edge id="251807" net="1" source="57" target="10">
        <attribute id="251808" name="Multiplicity" net="1">
          
          <![CDATA[1]]>
          <graphics count="1">
            <graphic grparent="114" id="251814" net="1" show="1" state="1" x="505.00" xoff="10.00" y="527.50" yoff="10.00"/>
          </graphics>
        </attribute>
        <attribute id="251810" name="Comment" net="1">
          
          <![CDATA[]]>
          <graphics count="1">
            <graphic grparent="114" id="251815" net="1" show="1" state="1" x="535.00" xoff="40.00" y="517.50"/>
          </graphics>
        </attribute>
        <graphics count="1">
          <graphic id="114" net="1" show="1" source="173" state="1" target="223">
            <points count="2">
              <point x="495.00" y="505.00"/>
              <point x="495.00" y="530.00"/>
            </points>
          </graphic>
        </graphics>
      </edge>
      <edge id="251816" net="1" source="58" target="10">
        <attribute id="251817" name="Multiplicity" net="1">
          
          <![CDATA[1]]>
          <graphics count="1">
            <graphic grparent="113" id="251823" net="1" show="1" state="1" x="655.00" xoff="10.00" y="550.00" yoff="10.00"/>
          </graphics>
        </attribute>
        <attribute id="251819" name="Comment" net="1">
          
          <![CDATA[]]>
          <graphics count="1">
            <graphic grparent="113" id="251824" net="1" show="1" state="1" x="685.00" xoff="40.00" y="540.00"/>
          </graphics>
        </attribute>
        <graphics count="1">
          <graphic id="113" net="1" show="1" source="172" state="1" target="223">
            <points count="2">
              <point x="785.00" y="540.00"/>
              <point x="505.00" y="540.00"/>
            </points>
          </graphic>
        </graphics>
      </edge>
      <edge id="251825" net="1" source="8" target="59">
        <attribute id="251826" name="Multiplicity" net="1">
          
          <![CDATA[1]]>
          <graphics count="1">
            <graphic grparent="112" id="251832" net="1" show="1" state="1" x="302.46" xoff="9.99" y="429.85" yoff="10.00"/>
          </graphics>
        </attribute>
        <attribute id="251828" name="Comment" net="1">
          
          <![CDATA[]]>
          <graphics count="1">
            <graphic grparent="112" id="251833" net="1" show="1" state="1" x="332.46" xoff="39.99" y="419.85"/>
          </graphics>
        </attribute>
        <graphics count="1">
          <graphic id="112" net="1" show="1" source="225" state="1" target="171">
            <points count="2">
              <point x="287.43" y="399.70"/>
              <point x="297.50" y="440.00"/>
            </points>
          </graphic>
        </graphics>
      </edge>
      <edge id="251834" net="1" source="59" target="8">
        <attribute id="251835" name="Multiplicity" net="1">
          
          <![CDATA[1]]>
          <graphics count="1">
            <graphic grparent="111" id="251841" net="1" show="1" state="1" x="302.46" xoff="9.99" y="429.85" yoff="10.00"/>
          </graphics>
        </attribute>
        <attribute id="251837" name="Comment" net="1">
          
          <![CDATA[]]>
          <graphics count="1">
            <graphic grparent="111" id="251842" net="1" show="1" state="1" x="332.46" xoff="39.99" y="419.85"/>
          </graphics>
        </attribute>
        <graphics count="1">
          <graphic id="111" net="1" show="1" source="171" state="1" target="225">
            <points count="2">
              <point x="297.50" y="440.00"/>
              <point x="287.43" y="399.70"/>
            </points>
          </graphic>
        </graphics>
      </edge>
      <edge id="251843" net="1" source="59" target="11">
        <attribute id="251844" name="Multiplicity" net="1">
          
          <![CDATA[1]]>
          <graphics count="1">
            <graphic grparent="110" id="251850" net="1" show="1" state="1" x="310.00" xoff="10.00" y="482.50" yoff="10.00"/>
          </graphics>
        </attribute>
        <attribute id="251846" name="Comment" net="1">
          
          <![CDATA[]]>
          <graphics count="1">
            <graphic grparent="110" id="251851" net="1" show="1" state="1" x="340.00" xoff="40.00" y="472.50"/>
          </graphics>
        </attribute>
        <graphics count="1">
          <graphic id="110" net="1" show="1" source="171" state="1" target="222">
            <points count="2">
              <point x="300.00" y="460.00"/>
              <point x="300.00" y="485.00"/>
            </points>
          </graphic>
        </graphics>
      </edge>
      <edge id="251852" net="1" source="11" target="60">
        <attribute id="251853" name="Multiplicity" net="1">
          
          <![CDATA[1]]>
          <graphics count="1">
            <graphic grparent="109" id="251859" net="1" show="1" state="1" x="310.00" xoff="10.00" y="527.50" yoff="10.00"/>
          </graphics>
        </attribute>
        <attribute id="251855" name="Comment" net="1">
          
          <![CDATA[]]>
          <graphics count="1">
            <graphic grparent="109" id="251860" net="1" show="1" state="1" x="340.00" xoff="40.00" y="517.50"/>
          </graphics>
        </attribute>
        <graphics count="1">
          <graphic id="109" net="1" show="1" source="222" state="1" target="170">
            <points count="2">
              <point x="300.00" y="505.00"/>
              <point x="300.00" y="530.00"/>
            </points>
          </graphic>
        </graphics>
      </edge>
      <edge id="251861" net="1" source="10" target="60">
        <attribute id="251862" name="Multiplicity" net="1">
          
          <![CDATA[1]]>
          <graphics count="1">
            <graphic grparent="108" id="251868" net="1" show="1" state="1" x="407.50" xoff="10.00" y="550.00" yoff="10.00"/>
          </graphics>
        </attribute>
        <attribute id="251864" name="Comment" net="1">
          
          <![CDATA[]]>
          <graphics count="1">
            <graphic grparent="108" id="251869" net="1" show="1" state="1" x="437.50" xoff="40.00" y="540.00"/>
          </graphics>
        </attribute>
        <graphics count="1">
          <graphic id="108" net="1" show="1" source="223" state="1" target="170">
            <points count="2">
              <point x="485.00" y="540.00"/>
              <point x="310.00" y="540.00"/>
            </points>
          </graphic>
        </graphics>
      </edge>
      <edge id="251870" net="1" source="8" target="61">
        <attribute id="251871" name="Multiplicity" net="1">
          
          <![CDATA[1]]>
          <graphics count="1">
            <graphic grparent="107" id="251877" net="1" show="1" state="1" x="275.53" xoff="10.00" y="409.74" yoff="10.00"/>
          </graphics>
        </attribute>
        <attribute id="251873" name="Comment" net="1">
          
          <![CDATA[]]>
          <graphics count="1">
            <graphic grparent="107" id="251878" net="1" show="1" state="1" x="305.53" xoff="40.00" y="407.74" yoff="8.00"/>
          </graphics>
        </attribute>
        <graphics count="1">
          <graphic id="107" net="1" show="1" source="225" state="1" target="169">
            <points count="3">
              <point x="276.06" y="394.47"/>
              <point x="255.00" y="405.00"/>
              <point x="255.00" y="440.00"/>
            </points>
          </graphic>
        </graphics>
      </edge>
      <edge id="251879" net="1" source="61" target="8">
        <attribute id="251880" name="Multiplicity" net="1">
          
          <![CDATA[1]]>
          <graphics count="1">
            <graphic grparent="106" id="251886" net="1" show="1" state="1" x="265.00" xoff="10.00" y="432.50" yoff="10.00"/>
          </graphics>
        </attribute>
        <attribute id="251882" name="Comment" net="1">
          
          <![CDATA[]]>
          <graphics count="1">
            <graphic grparent="106" id="251887" net="1" show="1" state="1" x="147.58" xoff="-107.42" y="496.14" yoff="73.64"/>
          </graphics>
        </attribute>
        <graphics count="1">
          <graphic id="106" net="1" show="1" source="169" state="1" target="225">
            <points count="3">
              <point x="255.00" y="440.00"/>
              <point x="255.00" y="405.00"/>
              <point x="276.06" y="394.47"/>
            </points>
          </graphic>
        </graphics>
      </edge>
      <edge id="251888" net="1" source="61" target="12">
        <attribute id="251889" name="Multiplicity" net="1">
          
          <![CDATA[1]]>
          <graphics count="1">
            <graphic grparent="105" id="251895" net="1" show="1" state="1" x="265.00" xoff="10.00" y="482.50" yoff="10.00"/>
          </graphics>
        </attribute>
        <attribute id="251891" name="Comment" net="1">
          
          <![CDATA[]]>
          <graphics count="1">
            <graphic grparent="105" id="251896" net="1" show="1" state="1" x="295.00" xoff="40.00" y="472.50"/>
          </graphics>
        </attribute>
        <graphics count="1">
          <graphic id="105" net="1" show="1" source="169" state="1" target="221">
            <points count="2">
              <point x="255.00" y="460.00"/>
              <point x="255.00" y="485.00"/>
            </points>
          </graphic>
        </graphics>
      </edge>
      <edge id="251897" net="1" source="12" target="62">
        <attribute id="251898" name="Multiplicity" net="1">
          
          <![CDATA[1]]>
          <graphics count="1">
            <graphic grparent="104" id="251904" net="1" show="1" state="1" x="265.00" xoff="10.00" y="527.50" yoff="10.00"/>
          </graphics>
        </attribute>
        <attribute id="251900" name="Comment" net="1">
          
          <![CDATA[]]>
          <graphics count="1">
            <graphic grparent="104" id="251905" net="1" show="1" state="1" x="295.00" xoff="40.00" y="517.50"/>
          </graphics>
        </attribute>
        <graphics count="1">
          <graphic id="104" net="1" show="1" source="221" state="1" target="168">
            <points count="2">
              <point x="255.00" y="505.00"/>
              <point x="255.00" y="530.00"/>
            </points>
          </graphic>
        </graphics>
      </edge>
      <edge id="251906" net="1" source="62" target="13">
        <attribute id="251907" name="Multiplicity" net="1">
          
          <![CDATA[1]]>
          <graphics count="1">
            <graphic grparent="103" id="251913" net="1" show="1" state="1" x="265.00" xoff="10.00" y="572.50" yoff="10.00"/>
          </graphics>
        </attribute>
        <attribute id="251909" name="Comment" net="1">
          
          <![CDATA[]]>
          <graphics count="1">
            <graphic grparent="103" id="251914" net="1" show="1" state="1" x="295.00" xoff="40.00" y="562.50"/>
          </graphics>
        </attribute>
        <graphics count="1">
          <graphic id="103" net="1" show="1" source="168" state="1" target="220">
            <points count="2">
              <point x="255.00" y="550.00"/>
              <point x="255.00" y="575.00"/>
            </points>
          </graphic>
        </graphics>
      </edge>
      <edge id="251915" net="1" source="63" target="14">
        <attribute id="251916" name="Multiplicity" net="1">
          
          <![CDATA[1]]>
          <graphics count="1">
            <graphic grparent="102" id="251922" net="1" show="1" state="1" x="130.00" xoff="10.00" y="775.00" yoff="10.00"/>
          </graphics>
        </attribute>
        <attribute id="251918" name="Comment" net="1">
          
          <![CDATA[]]>
          <graphics count="1">
            <graphic grparent="102" id="251923" net="1" show="1" state="1" x="160.00" xoff="40.00" y="765.00"/>
          </graphics>
        </attribute>
        <graphics count="1">
          <graphic id="102" net="1" show="1" source="167" state="1" target="219">
            <points count="2">
              <point x="100.00" y="765.00"/>
              <point x="140.00" y="765.00"/>
            </points>
          </graphic>
        </graphics>
      </edge>
      <edge id="251924" net="1" source="14" target="64">
        <attribute id="251925" name="Multiplicity" net="1">
          
          <![CDATA[1]]>
          <graphics count="1">
            <graphic grparent="101" id="251931" net="1" show="1" state="1" x="160.00" xoff="10.00" y="745.00" yoff="10.00"/>
          </graphics>
        </attribute>
        <attribute id="251927" name="Comment" net="1">
          
          <![CDATA[]]>
          <graphics count="1">
            <graphic grparent="101" id="251932" net="1" show="1" state="1" x="190.00" xoff="40.00" y="735.00"/>
          </graphics>
        </attribute>
        <graphics count="1">
          <graphic id="101" net="1" show="1" source="219" state="1" target="166">
            <points count="2">
              <point x="150.00" y="755.00"/>
              <point x="150.00" y="715.00"/>
            </points>
          </graphic>
        </graphics>
      </edge>
      <edge id="251933" net="1" source="64" target="15">
        <attribute id="251934" name="Multiplicity" net="1">
          
          <![CDATA[1]]>
          <graphics count="1">
            <graphic grparent="100" id="251940" net="1" show="1" state="1" x="160.00" xoff="10.00" y="677.50" yoff="10.00"/>
          </graphics>
        </attribute>
        <attribute id="251936" name="Comment" net="1">
          
          <![CDATA[]]>
          <graphics count="1">
            <graphic grparent="100" id="251941" net="1" show="1" state="1" x="190.00" xoff="40.00" y="667.50"/>
          </graphics>
        </attribute>
        <graphics count="1">
          <graphic id="100" net="1" show="1" source="166" state="1" target="218">
            <points count="2">
              <point x="150.00" y="695.00"/>
              <point x="150.00" y="640.00"/>
            </points>
          </graphic>
        </graphics>
      </edge>
      <edge id="251942" net="1" source="15" target="65">
        <attribute id="251943" name="Multiplicity" net="1">
          
          <![CDATA[1]]>
          <graphics count="1">
            <graphic grparent="99" id="251949" net="1" show="1" state="1" x="212.50" xoff="10.00" y="640.00" yoff="10.00"/>
          </graphics>
        </attribute>
        <attribute id="251945" name="Comment" net="1">
          
          <![CDATA[]]>
          <graphics count="1">
            <graphic grparent="99" id="251950" net="1" show="1" state="1" x="242.50" xoff="40.00" y="630.00"/>
          </graphics>
        </attribute>
        <graphics count="1">
          <graphic id="99" net="1" show="1" source="218" state="1" target="165">
            <points count="2">
              <point x="160.00" y="630.00"/>
              <point x="245.00" y="630.00"/>
            </points>
          </graphic>
        </graphics>
      </edge>
      <edge id="251951" net="1" source="13" target="65">
        <attribute id="251952" name="Multiplicity" net="1">
          
          <![CDATA[1]]>
          <graphics count="1">
            <graphic grparent="98" id="251958" net="1" show="1" state="1" x="265.00" xoff="10.00" y="617.50" yoff="10.00"/>
          </graphics>
        </attribute>
        <attribute id="251954" name="Comment" net="1">
          
          <![CDATA[]]>
          <graphics count="1">
            <graphic grparent="98" id="251959" net="1" show="1" state="1" x="295.00" xoff="40.00" y="607.50"/>
          </graphics>
        </attribute>
        <graphics count="1">
          <graphic id="98" net="1" show="1" source="220" state="1" target="165">
            <points count="2">
              <point x="255.00" y="595.00"/>
              <point x="255.00" y="620.00"/>
            </points>
          </graphic>
        </graphics>
      </edge>
      <edge id="251960" net="1" source="65" target="16">
        <attribute id="251961" name="Multiplicity" net="1">
          
          <![CDATA[1]]>
          <graphics count="1">
            <graphic grparent="97" id="251967" net="1" show="1" state="1" x="265.00" xoff="10.00" y="662.50" yoff="10.00"/>
          </graphics>
        </attribute>
        <attribute id="251963" name="Comment" net="1">
          
          <![CDATA[]]>
          <graphics count="1">
            <graphic grparent="97" id="251968" net="1" show="1" state="1" x="295.00" xoff="40.00" y="652.50"/>
          </graphics>
        </attribute>
        <graphics count="1">
          <graphic id="97" net="1" show="1" source="165" state="1" target="217">
            <points count="2">
              <point x="255.00" y="640.00"/>
              <point x="255.00" y="665.00"/>
            </points>
          </graphic>
        </graphics>
      </edge>
      <edge id="251969" net="1" source="60" target="17">
        <attribute id="251970" name="Multiplicity" net="1">
          
          <![CDATA[1]]>
          <graphics count="1">
            <graphic grparent="96" id="251976" net="1" show="1" state="1" x="310.00" xoff="10.00" y="580.00" yoff="10.00"/>
          </graphics>
        </attribute>
        <attribute id="251972" name="Comment" net="1">
          
          <![CDATA[]]>
          <graphics count="1">
            <graphic grparent="96" id="251977" net="1" show="1" state="1" x="340.00" xoff="40.00" y="570.00"/>
          </graphics>
        </attribute>
        <graphics count="1">
          <graphic id="96" net="1" show="1" source="170" state="1" target="216">
            <points count="2">
              <point x="300.00" y="550.00"/>
              <point x="300.00" y="590.00"/>
            </points>
          </graphic>
        </graphics>
      </edge>
      <edge id="251978" net="1" source="17" target="66">
        <attribute id="251979" name="Multiplicity" net="1">
          
          <![CDATA[1]]>
          <graphics count="1">
            <graphic grparent="95" id="251985" net="1" show="1" state="1" x="310.00" xoff="10.00" y="675.00" yoff="10.00"/>
          </graphics>
        </attribute>
        <attribute id="251981" name="Comment" net="1">
          
          <![CDATA[]]>
          <graphics count="1">
            <graphic grparent="95" id="251986" net="1" show="1" state="1" x="308.00" xoff="8.00" y="665.00"/>
          </graphics>
        </attribute>
        <graphics count="1">
          <graphic id="95" net="1" show="1" source="216" state="1" target="164">
            <points count="3">
              <point x="300.00" y="610.00"/>
              <point x="300.00" y="720.00"/>
              <point x="265.00" y="720.00"/>
            </points>
          </graphic>
        </graphics>
      </edge>
      <edge id="251987" net="1" source="16" target="66">
        <attribute id="251988" name="Multiplicity" net="1">
          
          <![CDATA[1]]>
          <graphics count="1">
            <graphic grparent="94" id="251994" net="1" show="1" state="1" x="265.00" xoff="10.00" y="707.50" yoff="10.00"/>
          </graphics>
        </attribute>
        <attribute id="251990" name="Comment" net="1">
          
          <![CDATA[]]>
          <graphics count="1">
            <graphic grparent="94" id="251995" net="1" show="1" state="1" x="295.00" xoff="40.00" y="697.50"/>
          </graphics>
        </attribute>
        <graphics count="1">
          <graphic id="94" net="1" show="1" source="217" state="1" target="164">
            <points count="2">
              <point x="255.00" y="685.00"/>
              <point x="255.00" y="710.00"/>
            </points>
          </graphic>
        </graphics>
      </edge>
      <edge id="251996" net="1" source="66" target="18">
        <attribute id="251997" name="Multiplicity" net="1">
          
          <![CDATA[1]]>
          <graphics count="1">
            <graphic grparent="93" id="252003" net="1" show="1" state="1" x="265.00" xoff="10.00" y="752.50" yoff="10.00"/>
          </graphics>
        </attribute>
        <attribute id="251999" name="Comment" net="1">
          
          <![CDATA[]]>
          <graphics count="1">
            <graphic grparent="93" id="252004" net="1" show="1" state="1" x="295.00" xoff="40.00" y="742.50"/>
          </graphics>
        </attribute>
        <graphics count="1">
          <graphic id="93" net="1" show="1" source="164" state="1" target="215">
            <points count="2">
              <point x="255.00" y="730.00"/>
              <point x="255.00" y="755.00"/>
            </points>
          </graphic>
        </graphics>
      </edge>
      <edge id="252014" net="1" source="67" target="19">
        <attribute id="252015" name="Multiplicity" net="1">
          
          <![CDATA[1]]>
          <graphics count="1">
            <graphic grparent="91" id="252021" net="1" show="1" state="1" x="265.00" xoff="10.00" y="842.50" yoff="10.00"/>
          </graphics>
        </attribute>
        <attribute id="252017" name="Comment" net="1">
          
          <![CDATA[]]>
          <graphics count="1">
            <graphic grparent="91" id="252022" net="1" show="1" state="1" x="295.00" xoff="40.00" y="832.50"/>
          </graphics>
        </attribute>
        <graphics count="1">
          <graphic id="91" net="1" show="1" source="163" state="1" target="214">
            <points count="2">
              <point x="255.00" y="820.00"/>
              <point x="255.00" y="845.00"/>
            </points>
          </graphic>
        </graphics>
      </edge>
      <edge id="252032" net="1" source="68" target="20">
        <attribute id="252033" name="Multiplicity" net="1">
          
          <![CDATA[1]]>
          <graphics count="1">
            <graphic grparent="89" id="252039" net="1" show="1" state="1" x="265.00" xoff="10.00" y="932.50" yoff="10.00"/>
          </graphics>
        </attribute>
        <attribute id="252035" name="Comment" net="1">
          
          <![CDATA[]]>
          <graphics count="1">
            <graphic grparent="89" id="252040" net="1" show="1" state="1" x="295.00" xoff="40.00" y="922.50"/>
          </graphics>
        </attribute>
        <graphics count="1">
          <graphic id="89" net="1" show="1" source="162" state="1" target="213">
            <points count="2">
              <point x="255.00" y="910.00"/>
              <point x="255.00" y="935.00"/>
            </points>
          </graphic>
        </graphics>
      </edge>
      <edge id="252041" net="1" source="20" target="69">
        <attribute id="252042" name="Multiplicity" net="1">
          
          <![CDATA[1]]>
          <graphics count="1">
            <graphic grparent="88" id="252048" net="1" show="1" state="1" x="265.00" xoff="10.00" y="977.50" yoff="10.00"/>
          </graphics>
        </attribute>
        <attribute id="252044" name="Comment" net="1">
          
          <![CDATA[]]>
          <graphics count="1">
            <graphic grparent="88" id="252049" net="1" show="1" state="1" x="295.00" xoff="40.00" y="967.50"/>
          </graphics>
        </attribute>
        <graphics count="1">
          <graphic id="88" net="1" show="1" source="213" state="1" target="161">
            <points count="2">
              <point x="255.00" y="955.00"/>
              <point x="255.00" y="980.00"/>
            </points>
          </graphic>
        </graphics>
      </edge>
      <edge id="252050" net="1" source="69" target="21">
        <attribute id="252051" name="Multiplicity" net="1">
          
          <![CDATA[1]]>
          <graphics count="1">
            <graphic grparent="87" id="252057" net="1" show="1" state="1" x="265.00" xoff="10.00" y="1022.50" yoff="10.00"/>
          </graphics>
        </attribute>
        <attribute id="252053" name="Comment" net="1">
          
          <![CDATA[]]>
          <graphics count="1">
            <graphic grparent="87" id="252058" net="1" show="1" state="1" x="295.00" xoff="40.00" y="1012.50"/>
          </graphics>
        </attribute>
        <graphics count="1">
          <graphic id="87" net="1" show="1" source="161" state="1" target="212">
            <points count="2">
              <point x="255.00" y="1000.00"/>
              <point x="255.00" y="1025.00"/>
            </points>
          </graphic>
        </graphics>
      </edge>
      <edge id="252059" net="1" source="69" target="22">
        <attribute id="252060" name="Multiplicity" net="1">
          
          <![CDATA[1]]>
          <graphics count="1">
            <graphic grparent="86" id="252066" net="1" show="1" state="1" x="212.50" xoff="10.00" y="1000.00" yoff="10.00"/>
          </graphics>
        </attribute>
        <attribute id="252062" name="Comment" net="1">
          
          <![CDATA[]]>
          <graphics count="1">
            <graphic grparent="86" id="252067" net="1" show="1" state="1" x="242.50" xoff="40.00" y="990.00"/>
          </graphics>
        </attribute>
        <graphics count="1">
          <graphic id="86" net="1" show="1" source="161" state="1" target="211">
            <points count="2">
              <point x="245.00" y="990.00"/>
              <point x="160.00" y="990.00"/>
            </points>
          </graphic>
        </graphics>
      </edge>
      <edge id="252068" net="1" source="22" target="70">
        <attribute id="252069" name="Multiplicity" net="1">
          
          <![CDATA[2]]>
          <graphics count="1">
            <graphic grparent="85" id="252075" net="1" show="1" state="1" x="142.00" xoff="-8.00" y="933.50" yoff="11.00"/>
          </graphics>
        </attribute>
        <attribute id="252071" name="Comment" net="1">
          
          <![CDATA[]]>
          <graphics count="1">
            <graphic grparent="85" id="252076" net="1" show="1" state="1" x="190.00" xoff="40.00" y="922.50"/>
          </graphics>
        </attribute>
        <graphics count="1">
          <graphic id="85" net="1" show="1" source="211" state="1" target="160">
            <points count="2">
              <point x="150.00" y="980.00"/>
              <point x="150.00" y="865.00"/>
            </points>
          </graphic>
        </graphics>
      </edge>
      <edge id="252077" net="1" source="14" target="70">
        <attribute id="252078" name="Multiplicity" net="1">
          
          <![CDATA[1]]>
          <graphics count="1">
            <graphic grparent="84" id="252084" net="1" show="1" state="1" x="160.00" xoff="10.00" y="820.00" yoff="10.00"/>
          </graphics>
        </attribute>
        <attribute id="252080" name="Comment" net="1">
          
          <![CDATA[]]>
          <graphics count="1">
            <graphic grparent="84" id="252085" net="1" show="1" state="1" x="190.00" xoff="40.00" y="810.00"/>
          </graphics>
        </attribute>
        <graphics count="1">
          <graphic id="84" net="1" show="1" source="219" state="1" target="160">
            <points count="2">
              <point x="150.00" y="775.00"/>
              <point x="150.00" y="845.00"/>
            </points>
          </graphic>
        </graphics>
      </edge>
      <edge id="252086" net="1" source="70" target="19">
        <attribute id="252087" name="Multiplicity" net="1">
          
          <![CDATA[1]]>
          <graphics count="1">
            <graphic grparent="83" id="252093" net="1" show="1" state="1" x="212.50" xoff="10.00" y="865.00" yoff="10.00"/>
          </graphics>
        </attribute>
        <attribute id="252089" name="Comment" net="1">
          
          <![CDATA[]]>
          <graphics count="1">
            <graphic grparent="83" id="252094" net="1" show="1" state="1" x="242.50" xoff="40.00" y="855.00"/>
          </graphics>
        </attribute>
        <graphics count="1">
          <graphic id="83" net="1" show="1" source="160" state="1" target="214">
            <points count="2">
              <point x="160.00" y="855.00"/>
              <point x="245.00" y="855.00"/>
            </points>
          </graphic>
        </graphics>
      </edge>
      <edge id="252104" net="1" source="23" target="71">
        <attribute id="252105" name="Multiplicity" net="1">
          
          <![CDATA[1]]>
          <graphics count="1">
            <graphic grparent="81" id="252111" net="1" show="1" state="1" x="373.34" xoff="10.00" y="1122.77" yoff="9.99"/>
          </graphics>
        </attribute>
        <attribute id="252107" name="Comment" net="1">
          
          <![CDATA[]]>
          <graphics count="1">
            <graphic grparent="81" id="252112" net="1" show="1" state="1" x="371.34" xoff="8.00" y="1112.77" yoff="-0.01"/>
          </graphics>
        </attribute>
        <graphics count="1">
          <graphic id="81" net="1" show="1" source="210" state="1" target="159">
            <points count="3">
              <point x="381.68" y="1100.55"/>
              <point x="345.00" y="1125.00"/>
              <point x="310.00" y="1121.11"/>
            </points>
          </graphic>
        </graphics>
      </edge>
      <edge id="252113" net="1" source="71" target="24">
        <attribute id="252114" name="Multiplicity" net="1">
          
          <![CDATA[1]]>
          <graphics count="1">
            <graphic grparent="80" id="252120" net="1" show="1" state="1" x="310.00" xoff="10.00" y="1155.00" yoff="10.00"/>
          </graphics>
        </attribute>
        <attribute id="252116" name="Comment" net="1">
          
          <![CDATA[]]>
          <graphics count="1">
            <graphic grparent="80" id="252121" net="1" show="1" state="1" x="340.00" xoff="40.00" y="1145.00"/>
          </graphics>
        </attribute>
        <graphics count="1">
          <graphic id="80" net="1" show="1" source="159" state="1" target="209">
            <points count="2">
              <point x="300.00" y="1130.00"/>
              <point x="300.00" y="1160.00"/>
            </points>
          </graphic>
        </graphics>
      </edge>
      <edge id="252122" net="1" source="24" target="72">
        <attribute id="252123" name="Multiplicity" net="1">
          
          <![CDATA[1]]>
          <graphics count="1">
            <graphic grparent="79" id="252129" net="1" show="1" state="1" x="310.00" xoff="10.00" y="1202.50" yoff="10.00"/>
          </graphics>
        </attribute>
        <attribute id="252125" name="Comment" net="1">
          
          <![CDATA[]]>
          <graphics count="1">
            <graphic grparent="79" id="252130" net="1" show="1" state="1" x="340.00" xoff="40.00" y="1192.50"/>
          </graphics>
        </attribute>
        <graphics count="1">
          <graphic id="79" net="1" show="1" source="209" state="1" target="158">
            <points count="2">
              <point x="300.00" y="1180.00"/>
              <point x="300.00" y="1205.00"/>
            </points>
          </graphic>
        </graphics>
      </edge>
      <edge id="252131" net="1" source="72" target="25">
        <attribute id="252132" name="Multiplicity" net="1">
          
          <![CDATA[1]]>
          <graphics count="1">
            <graphic grparent="78" id="252138" net="1" show="1" state="1" x="310.00" xoff="10.00" y="1247.50" yoff="10.00"/>
          </graphics>
        </attribute>
        <attribute id="252134" name="Comment" net="1">
          
          <![CDATA[]]>
          <graphics count="1">
            <graphic grparent="78" id="252139" net="1" show="1" state="1" x="340.00" xoff="40.00" y="1237.50"/>
          </graphics>
        </attribute>
        <graphics count="1">
          <graphic id="78" net="1" show="1" source="158" state="1" target="208">
            <points count="2">
              <point x="300.00" y="1225.00"/>
              <point x="300.00" y="1250.00"/>
            </points>
          </graphic>
        </graphics>
      </edge>
      <edge id="252149" net="1" source="25" target="73">
        <attribute id="252150" name="Multiplicity" net="1">
          
          <![CDATA[1]]>
          <graphics count="1">
            <graphic grparent="76" id="252156" net="1" show="1" state="1" x="280.00" xoff="10.00" y="1270.00" yoff="10.00"/>
          </graphics>
        </attribute>
        <attribute id="252152" name="Comment" net="1">
          
          <![CDATA[]]>
          <graphics count="1">
            <graphic grparent="76" id="252157" net="1" show="1" state="1" x="310.00" xoff="40.00" y="1260.00"/>
          </graphics>
        </attribute>
        <graphics count="1">
          <graphic id="76" net="1" show="1" source="208" state="1" target="157">
            <points count="2">
              <point x="290.00" y="1260.00"/>
              <point x="250.00" y="1260.00"/>
            </points>
          </graphic>
        </graphics>
      </edge>
      <edge id="252158" net="1" source="73" target="26">
        <attribute id="252159" name="Multiplicity" net="1">
          
          <![CDATA[1]]>
          <graphics count="1">
            <graphic grparent="75" id="252165" net="1" show="1" state="1" x="234.44" xoff="10.00" y="1293.34" yoff="10.00"/>
          </graphics>
        </attribute>
        <attribute id="252161" name="Comment" net="1">
          
          <![CDATA[]]>
          <graphics count="1">
            <graphic grparent="75" id="252166" net="1" show="1" state="1" x="264.44" xoff="40.00" y="1283.34" yoff="-0.00"/>
          </graphics>
        </attribute>
        <graphics count="1">
          <graphic id="75" net="1" show="1" source="157" state="1" target="207">
            <points count="2">
              <point x="233.33" y="1270.00"/>
              <point x="215.55" y="1296.68"/>
            </points>
          </graphic>
        </graphics>
      </edge>
      <edge id="252176" net="1" source="74" target="27">
        <attribute id="252177" name="Multiplicity" net="1">
          
          <![CDATA[1]]>
          <graphics count="1">
            <graphic grparent="73" id="252183" net="1" show="1" state="1" x="175.00" xoff="10.00" y="1337.50" yoff="10.00"/>
          </graphics>
        </attribute>
        <attribute id="252179" name="Comment" net="1">
          
          <![CDATA[]]>
          <graphics count="1">
            <graphic grparent="73" id="252184" net="1" show="1" state="1" x="65.00" xoff="-100.00" y="1335.50" yoff="8.00"/>
          </graphics>
        </attribute>
        <graphics count="1">
          <graphic id="73" net="1" show="1" source="156" state="1" target="206">
            <points count="4">
              <point x="200.00" y="1355.00"/>
              <point x="180.00" y="1335.00"/>
              <point x="150.00" y="1320.00"/>
              <point x="150.00" y="1195.00"/>
            </points>
          </graphic>
        </graphics>
      </edge>
      <edge id="252185" net="1" source="21" target="75">
        <attribute id="252186" name="Multiplicity" net="1">
          
          <![CDATA[1]]>
          <graphics count="1">
            <graphic grparent="72" id="252192" net="1" show="1" state="1" x="222.86" xoff="10.00" y="1061.86" yoff="10.00"/>
          </graphics>
        </attribute>
        <attribute id="252188" name="Comment" net="1">
          
          <![CDATA[]]>
          <graphics count="1">
            <graphic grparent="72" id="252193" net="1" show="1" state="1" x="392.86" xoff="180.00" y="981.86" yoff="-70.00"/>
          </graphics>
        </attribute>
        <graphics count="1">
          <graphic id="72" net="1" show="1" source="212" state="1" target="155">
            <points count="3">
              <point x="245.72" y="1038.71"/>
              <point x="180.00" y="1065.00"/>
              <point x="160.00" y="1075.00"/>
            </points>
          </graphic>
        </graphics>
      </edge>
      <edge id="252194" net="1" source="27" target="75">
        <attribute id="252195" name="Multiplicity" net="1">
          
          <![CDATA[1]]>
          <graphics count="1">
            <graphic grparent="71" id="252201" net="1" show="1" state="1" x="160.00" xoff="10.00" y="1142.50" yoff="10.00"/>
          </graphics>
        </attribute>
        <attribute id="252197" name="Comment" net="1">
          
          <![CDATA[]]>
          <graphics count="1">
            <graphic grparent="71" id="252202" net="1" show="1" state="1" x="190.00" xoff="40.00" y="1132.50"/>
          </graphics>
        </attribute>
        <graphics count="1">
          <graphic id="71" net="1" show="1" source="206" st
