# Supplementary material for: Modularization of biochemical networks based on classification of Petri net t-invariants
Source: BMC Bioinformatics. 2008 Feb 8;9:90. doi: 10.1186/1471-2105-9-90 (PMC2277402; doi:10.1186/1471-2105-9-90)
Supplement: Additional File 3 — Petri net models. In the ZIP file, PetriNetModels.zip, the Petri net models of the two case studies are provided. In addition, tables, listing the transitions and places of the models by their name and biological meaning, are given. [file 1471-2105-9-90-S3.zip › PetriNetModels/Readme.txt]

The Petri nets (.spped) can be visualized using the graphical net editor and animator Snoopy. 
The software is freely available under http://www-dssz.informatik.tu-cottbus.de/~wwwdssz/.

In the model description of each Petri net model, tables listing the biological meaning of the palces and transitions are provided.
