# Supplementary material for: Modularization of biochemical networks based on classification of Petri net t-invariants
Source: BMC Bioinformatics. 2008 Feb 8;9:90. doi: 10.1186/1471-2105-9-90 (PMC2277402; doi:10.1186/1471-2105-9-90)
Supplement: Additional File 5 — Clustering results of the Petri net model of DMD. In the ZIP file, DMDClusteringResults.zip, the clustering results of the Petri net model of DMD, using Single Linkage, Complete Linkage, and Neighbor Joining, are provided. For each method, the constructed dendrogram as well as a detailed description of the clustering result is given. [file 1471-2105-9-90-S5.zip]

Archive with 11 entries (7 files):
- DMDClusteringResults/Complete Linkage/
- DMDClusteringResults/Complete Linkage/Clustering results CL.pdf
- DMDClusteringResults/Complete Linkage/Dendrogram CL.xwg
- DMDClusteringResults/Neighbor Joining/
- DMDClusteringResults/Neighbor Joining/Clustering results NJ.pdf
- DMDClusteringResults/Neighbor Joining/Dendrogram NJ.xwg
- DMDClusteringResults/Readme.txt
- DMDClusteringResults/Single Linkage/
- DMDClusteringResults/Single Linkage/Clustering results SL.pdf
- DMDClusteringResults/Single Linkage/Dendrogram SL.xwg
- DMDClusteringResults/
