# Supplementary material for: Modularization of biochemical networks based on classification of Petri net t-invariants
Source: BMC Bioinformatics. 2008 Feb 8;9:90. doi: 10.1186/1471-2105-9-90 (PMC2277402; doi:10.1186/1471-2105-9-90)
Supplement: Additional File 5 — Clustering results of the Petri net model of DMD. In the ZIP file, DMDClusteringResults.zip, the clustering results of the Petri net model of DMD, using Single Linkage, Complete Linkage, and Neighbor Joining, are provided. For each method, the constructed dendrogram as well as a detailed description of the clustering result is given. [file 1471-2105-9-90-S5.zip › DMDClusteringResults/Complete Linkage/Dendrogram CL.xwg]

<?xml version="1.0" encoding="UTF-8"?>
<!DOCTYPE WilmaGraph SYSTEM "WilmaGraph.dtd">
<WilmaGraph><Cluster><LayoutEngineType Name="Force Directed"></LayoutEngineType>
<Node ID="Inv_177"><ViewType Name="DefaultNodeView">
<Property Key="Colour" Value="0.05084745762711862 1.0 0.0"/><Property Key="Radius" Value="0.050000"/><Property Key="Label" Value="Cluster1"/></ViewType>
<Property Key="Position" Value="8.099992 0.109728 0.000000"/></Node>
<Node ID="Inv_176"><ViewType Name="DefaultNodeView">
<Property Key="Colour" Value="0.05084745762711862 1.0 0.0"/><Property Key="Radius" Value="0.050000"/><Property Key="Label" Value="Cluster2"/></ViewType>
<Property Key="Position" Value="8.099992 0.329728 0.000000"/></Node>
<Node ID="N200"><ViewType Name="DefaultNodeView">
<Property Key="Colour" Value="0.500000 0.500000 0.500000"/><Property Key="Radius" Value="0.020000"/></ViewType>
<Property Key="Position" Value="6.629993 0.219728 0.000000"/></Node>
<Node ID="N214"><ViewType Name="DefaultNodeView">
<Property Key="Colour" Value="0.500000 0.500000 0.500000"/><Property Key="Radius" Value="0.020000"/></ViewType>
<Property Key="Position" Value="6.629993 0.109728 0.000000"/></Node>
<Node ID="N215"><ViewType Name="DefaultNodeView">
<Property Key="Colour" Value="0.500000 0.500000 0.500000"/><Property Key="Radius" Value="0.020000"/></ViewType>
<Property Key="Position" Value="6.629993 0.329728 0.000000"/></Node>
<Node ID="Inv_34"><ViewType Name="DefaultNodeView">
<Property Key="Colour" Value="0.05084745762711862 1.0 0.0"/><Property Key="Radius" Value="0.050000"/><Property Key="Label" Value="Cluster3"/></ViewType>
<Property Key="Position" Value="8.099992 0.549728 0.000000"/></Node>
<Node ID="Inv_191"><ViewType Name="DefaultNodeView">
<Property Key="Colour" Value="0.05084745762711862 1.0 0.0"/><Property Key="Radius" Value="0.050000"/><Property Key="Label" Value="Cluster4"/></ViewType>
<Property Key="Position" Value="8.099991 0.769728 0.000000"/></Node>
<Node ID="Inv_185"><ViewType Name="DefaultNodeView">
<Property Key="Colour" Value="0.05084745762711862 1.0 0.0"/><Property Key="Radius" Value="0.050000"/><Property Key="Label" Value="Cluster5"/></ViewType>
<Property Key="Position" Value="8.099992 0.989727 0.000000"/></Node>
<Node ID="Inv_183"><ViewType Name="DefaultNodeView">
<Property Key="Colour" Value="0.05084745762711862 1.0 0.0"/><Property Key="Radius" Value="0.050000"/><Property Key="Label" Value="Cluster6"/></ViewType>
<Property Key="Position" Value="8.099992 1.209727 0.000000"/></Node>
<Node ID="Inv_182"><ViewType Name="DefaultNodeView">
<Property Key="Colour" Value="0.05084745762711862 1.0 0.0"/><Property Key="Radius" Value="0.050000"/><Property Key="Label" Value="Cluster7"/></ViewType>
<Property Key="Position" Value="8.099992 1.429727 0.000000"/></Node>
<Node ID="N193"><ViewType Name="DefaultNodeView">
<Property Key="Colour" Value="0.500000 0.500000 0.500000"/><Property Key="Radius" Value="0.020000"/></ViewType>
<Property Key="Position" Value="6.933326 1.319727 0.000000"/></Node>
<Node ID="N216"><ViewType Name="DefaultNodeView">
<Property Key="Colour" Value="0.500000 0.500000 0.500000"/><Property Key="Radius" Value="0.020000"/></ViewType>
<Property Key="Position" Value="6.933326 1.209727 0.000000"/></Node>
<Node ID="N217"><ViewType Name="DefaultNodeView">
<Property Key="Colour" Value="0.500000 0.500000 0.500000"/><Property Key="Radius" Value="0.020000"/></ViewType>
<Property Key="Position" Value="6.933326 1.429727 0.000000"/></Node>
<Node ID="Inv_184"><ViewType Name="DefaultNodeView">
<Property Key="Colour" Value="0.05084745762711862 1.0 0.0"/><Property Key="Radius" Value="0.050000"/><Property Key="Label" Value="Cluster8"/></ViewType>
<Property Key="Position" Value="8.099992 1.649727 0.000000"/></Node>
<Node ID="N198"><ViewType Name="DefaultNodeView">
<Property Key="Colour" Value="0.500000 0.500000 0.500000"/><Property Key="Radius" Value="0.020000"/></ViewType>
<Property Key="Position" Value="6.677413 1.484727 0.000000"/></Node>
<Node ID="N218"><ViewType Name="DefaultNodeView">
<Property Key="Colour" Value="0.500000 0.500000 0.500000"/><Property Key="Radius" Value="0.020000"/></ViewType>
<Property Key="Position" Value="6.677413 1.319727 0.000000"/></Node>
<Node ID="N219"><ViewType Name="DefaultNodeView">
<Property Key="Colour" Value="0.500000 0.500000 0.500000"/><Property Key="Radius" Value="0.020000"/></ViewType>
<Property Key="Position" Value="6.677413 1.649727 0.000000"/></Node>
<Node ID="N199"><ViewType Name="DefaultNodeView">
<Property Key="Colour" Value="0.500000 0.500000 0.500000"/><Property Key="Radius" Value="0.020000"/></ViewType>
<Property Key="Position" Value="6.656243 1.237227 0.000000"/></Node>
<Node ID="N220"><ViewType Name="DefaultNodeView">
<Property Key="Colour" Value="0.500000 0.500000 0.500000"/><Property Key="Radius" Value="0.020000"/></ViewType>
<Property Key="Position" Value="6.656243 0.989727 0.000000"/></Node>
<Node ID="N221"><ViewType Name="DefaultNodeView">
<Property Key="Colour" Value="0.500000 0.500000 0.500000"/><Property Key="Radius" Value="0.020000"/></ViewType>
<Property Key="Position" Value="6.656243 1.484727 0.000000"/></Node>
<Node ID="N203"><ViewType Name="DefaultNodeView">
<Property Key="Colour" Value="0.500000 0.500000 0.500000"/><Property Key="Radius" Value="0.020000"/></ViewType>
<Property Key="Position" Value="6.474187 1.003477 0.000000"/></Node>
<Node ID="N222"><ViewType Name="DefaultNodeView">
<Property Key="Colour" Value="0.500000 0.500000 0.500000"/><Property Key="Radius" Value="0.020000"/></ViewType>
<Property Key="Position" Value="6.474187 0.769728 0.000000"/></Node>
<Node ID="N223"><ViewType Name="DefaultNodeView">
<Property Key="Colour" Value="0.500000 0.500000 0.500000"/><Property Key="Radius" Value="0.020000"/></ViewType>
<Property Key="Position" Value="6.474187 1.237227 0.000000"/></Node>
<Node ID="Inv_37"><ViewType Name="DefaultNodeView">
<Property Key="Colour" Value="0.05084745762711862 1.0 0.0"/><Property Key="Radius" Value="0.050000"/><Property Key="Label" Value="Cluster9"/></ViewType>
<Property Key="Position" Value="8.099992 1.869726 0.000000"/></Node>
<Node ID="Inv_190"><ViewType Name="DefaultNodeView">
<Property Key="Colour" Value="0.05084745762711862 1.0 0.0"/><Property Key="Radius" Value="0.050000"/><Property Key="Label" Value="Cluster10"/></ViewType>
<Property Key="Position" Value="8.099992 2.089726 0.000000"/></Node>
<Node ID="Inv_188"><ViewType Name="DefaultNodeView">
<Property Key="Colour" Value="0.05084745762711862 1.0 0.0"/><Property Key="Radius" Value="0.050000"/><Property Key="Label" Value="Cluster11"/></ViewType>
<Property Key="Position" Value="8.099992 2.309726 0.000000"/></Node>
<Node ID="Inv_192"><ViewType Name="DefaultNodeView">
<Property Key="Colour" Value="0.05084745762711862 1.0 0.0"/><Property Key="Radius" Value="0.050000"/><Property Key="Label" Value="Cluster12"/></ViewType>
<Property Key="Position" Value="8.099992 2.529726 0.000000"/></Node>
<Node ID="N194"><ViewType Name="DefaultNodeView">
<Property Key="Colour" Value="0.500000 0.500000 0.500000"/><Property Key="Radius" Value="0.020000"/></ViewType>
<Property Key="Position" Value="6.9279 2.419726 0.000000"/></Node>
<Node ID="N224"><ViewType Name="DefaultNodeView">
<Property Key="Colour" Value="0.500000 0.500000 0.500000"/><Property Key="Radius" Value="0.020000"/></ViewType>
<Property Key="Position" Value="6.9279 2.309726 0.000000"/></Node>
<Node ID="N225"><ViewType Name="DefaultNodeView">
<Property Key="Colour" Value="0.500000 0.500000 0.500000"/><Property Key="Radius" Value="0.020000"/></ViewType>
<Property Key="Position" Value="6.9279 2.529726 0.000000"/></Node>
<Node ID="N201"><ViewType Name="DefaultNodeView">
<Property Key="Colour" Value="0.500000 0.500000 0.500000"/><Property Key="Radius" Value="0.020000"/></ViewType>
<Property Key="Position" Value="6.538455 2.254726 0.000000"/></Node>
<Node ID="N226"><ViewType Name="DefaultNodeView">
<Property Key="Colour" Value="0.500000 0.500000 0.500000"/><Property Key="Radius" Value="0.020000"/></ViewType>
<Property Key="Position" Value="6.538455 2.089726 0.000000"/></Node>
<Node ID="N227"><ViewType Name="DefaultNodeView">
<Property Key="Colour" Value="0.500000 0.500000 0.500000"/><Property Key="Radius" Value="0.020000"/></ViewType>
<Property Key="Position" Value="6.538455 2.419726 0.000000"/></Node>
<Node ID="N207"><ViewType Name="DefaultNodeView">
<Property Key="Colour" Value="0.500000 0.500000 0.500000"/><Property Key="Radius" Value="0.020000"/></ViewType>
<Property Key="Position" Value="6.123523 2.062226 0.000000"/></Node>
<Node ID="N228"><ViewType Name="DefaultNodeView">
<Property Key="Colour" Value="0.500000 0.500000 0.500000"/><Property Key="Radius" Value="0.020000"/></ViewType>
<Property Key="Position" Value="6.123523 1.869726 0.000000"/></Node>
<Node ID="N229"><ViewType Name="DefaultNodeView">
<Property Key="Colour" Value="0.500000 0.500000 0.500000"/><Property Key="Radius" Value="0.020000"/></ViewType>
<Property Key="Position" Value="6.123523 2.254726 0.000000"/></Node>
<Node ID="Inv_180"><ViewType Name="DefaultNodeView">
<Property Key="Colour" Value="0.05084745762711862 1.0 0.0"/><Property Key="Radius" Value="0.050000"/><Property Key="Label" Value="Cluster13"/></ViewType>
<Property Key="Position" Value="8.099992 2.749725 0.000000"/></Node>
<Node ID="Inv_47"><ViewType Name="DefaultNodeView">
<Property Key="Colour" Value="0.05084745762711862 1.0 0.0"/><Property Key="Radius" Value="0.050000"/><Property Key="Label" Value="Cluster14"/></ViewType>
<Property Key="Position" Value="8.099992 2.969725 0.000000"/></Node>
<Node ID="N195"><ViewType Name="DefaultNodeView">
<Property Key="Colour" Value="0.500000 0.500000 0.500000"/><Property Key="Radius" Value="0.020000"/></ViewType>
<Property Key="Position" Value="6.755993 2.859725 0.000000"/></Node>
<Node ID="N230"><ViewType Name="DefaultNodeView">
<Property Key="Colour" Value="0.500000 0.500000 0.500000"/><Property Key="Radius" Value="0.020000"/></ViewType>
<Property Key="Position" Value="6.755993 2.749725 0.000000"/></Node>
<Node ID="N231"><ViewType Name="DefaultNodeView">
<Property Key="Colour" Value="0.500000 0.500000 0.500000"/><Property Key="Radius" Value="0.020000"/></ViewType>
<Property Key="Position" Value="6.755993 2.969725 0.000000"/></Node>
<Node ID="Inv_35"><ViewType Name="DefaultNodeView">
<Property Key="Colour" Value="0.05084745762711862 1.0 0.0"/><Property Key="Radius" Value="0.050000"/><Property Key="Label" Value="Cluster15"/></ViewType>
<Property Key="Position" Value="8.099992 3.189725 0.000000"/></Node>
<Node ID="Inv_7"><ViewType Name="DefaultNodeView">
<Property Key="Colour" Value="0.05084745762711862 1.0 0.0"/><Property Key="Radius" Value="0.050000"/><Property Key="Label" Value="Cluster16"/></ViewType>
<Property Key="Position" Value="8.099992 3.409725 0.000000"/></Node>
<Node ID="Inv_164"><ViewType Name="DefaultNodeView">
<Property Key="Colour" Value="0.05084745762711862 1.0 0.0"/><Property Key="Radius" Value="0.050000"/><Property Key="Label" Value="Cluster17"/></ViewType>
<Property Key="Position" Value="8.099992 3.629725 0.000000"/></Node>
<Node ID="Inv_6"><ViewType Name="DefaultNodeView">
<Property Key="Colour" Value="0.05084745762711862 1.0 0.0"/><Property Key="Radius" Value="0.050000"/><Property Key="Label" Value="Cluster18"/></ViewType>
<Property Key="Position" Value="8.099992 3.849724 0.000000"/></Node>
<Node ID="N196"><ViewType Name="DefaultNodeView">
<Property Key="Colour" Value="0.500000 0.500000 0.500000"/><Property Key="Radius" Value="0.020000"/></ViewType>
<Property Key="Position" Value="6.749994 3.739724 0.000000"/></Node>
<Node ID="N232"><ViewType Name="DefaultNodeView">
<Property Key="Colour" Value="0.500000 0.500000 0.500000"/><Property Key="Radius" Value="0.020000"/></ViewType>
<Property Key="Position" Value="6.749994 3.629725 0.000000"/></Node>
<Node ID="N233"><ViewType Name="DefaultNodeView">
<Property Key="Colour" Value="0.500000 0.500000 0.500000"/><Property Key="Radius" Value="0.020000"/></ViewType>
<Property Key="Position" Value="6.749994 3.849724 0.000000"/></Node>
<Node ID="N197"><ViewType Name="DefaultNodeView">
<Property Key="Colour" Value="0.500000 0.500000 0.500000"/><Property Key="Radius" Value="0.020000"/></ViewType>
<Property Key="Position" Value="6.699994 3.574724 0.000000"/></Node>
<Node ID="N234"><ViewType Name="DefaultNodeView">
<Property Key="Colour" Value="0.500000 0.500000 0.500000"/><Property Key="Radius" Value="0.020000"/></ViewType>
<Property Key="Position" Value="6.699994 3.409725 0.000000"/></Node>
<Node ID="N235"><ViewType Name="DefaultNodeView">
<Property Key="Colour" Value="0.500000 0.500000 0.500000"/><Property Key="Radius" Value="0.020000"/></ViewType>
<Property Key="Position" Value="6.699994 3.739724 0.000000"/></Node>
<Node ID="N205"><ViewType Name="DefaultNodeView">
<Property Key="Colour" Value="0.500000 0.500000 0.500000"/><Property Key="Radius" Value="0.020000"/></ViewType>
<Property Key="Position" Value="6.381812 3.382225 0.000000"/></Node>
<Node ID="N236"><ViewType Name="DefaultNodeView">
<Property Key="Colour" Value="0.500000 0.500000 0.500000"/><Property Key="Radius" Value="0.020000"/></ViewType>
<Property Key="Position" Value="6.381812 3.189725 0.000000"/></Node>
<Node ID="N237"><ViewType Name="DefaultNodeView">
<Property Key="Colour" Value="0.500000 0.500000 0.500000"/><Property Key="Radius" Value="0.020000"/></ViewType>
<Property Key="Position" Value="6.381812 3.574724 0.000000"/></Node>
<Node ID="N206"><ViewType Name="DefaultNodeView">
<Property Key="Colour" Value="0.500000 0.500000 0.500000"/><Property Key="Radius" Value="0.020000"/></ViewType>
<Property Key="Position" Value="6.167994 3.120975 0.000000"/></Node>
<Node ID="N238"><ViewType Name="DefaultNodeView">
<Property Key="Colour" Value="0.500000 0.500000 0.500000"/><Property Key="Radius" Value="0.020000"/></ViewType>
<Property Key="Position" Value="6.167994 2.859725 0.000000"/></Node>
<Node ID="N239"><ViewType Name="DefaultNodeView">
<Property Key="Colour" Value="0.500000 0.500000 0.500000"/><Property Key="Radius" Value="0.020000"/></ViewType>
<Property Key="Position" Value="6.167994 3.382225 0.000000"/></Node>
<Node ID="Inv_36"><ViewType Name="DefaultNodeView">
<Property Key="Colour" Value="0.05084745762711862 1.0 0.0"/><Property Key="Radius" Value="0.050000"/><Property Key="Label" Value="Cluster19"/></ViewType>
<Property Key="Position" Value="8.099992 4.069724 0.000000"/></Node>
<Node ID="Inv_5"><ViewType Name="DefaultNodeView">
<Property Key="Colour" Value="0.05084745762711862 1.0 0.0"/><Property Key="Radius" Value="0.050000"/><Property Key="Label" Value="Cluster20"/></ViewType>
<Property Key="Position" Value="8.099992 4.289724 0.000000"/></Node>
<Node ID="N204"><ViewType Name="DefaultNodeView">
<Property Key="Colour" Value="0.500000 0.500000 0.500000"/><Property Key="Radius" Value="0.020000"/></ViewType>
<Property Key="Position" Value="6.419993 4.179724 0.000000"/></Node>
<Node ID="N240"><ViewType Name="DefaultNodeView">
<Property Key="Colour" Value="0.500000 0.500000 0.500000"/><Property Key="Radius" Value="0.020000"/></ViewType>
<Property Key="Position" Value="6.419993 4.069724 0.000000"/></Node>
<Node ID="N241"><ViewType Name="DefaultNodeView">
<Property Key="Colour" Value="0.500000 0.500000 0.500000"/><Property Key="Radius" Value="0.020000"/></ViewType>
<Property Key="Position" Value="6.419993 4.289724 0.000000"/></Node>
<Node ID="Inv_187"><ViewType Name="DefaultNodeView">
<Property Key="Colour" Value="0.05084745762711862 1.0 0.0"/><Property Key="Radius" Value="0.050000"/><Property Key="Label" Value="Cluster21"/></ViewType>
<Property Key="Position" Value="8.099992 4.509723 0.000000"/></Node>
<Node ID="Inv_175"><ViewType Name="DefaultNodeView">
<Property Key="Colour" Value="0.05084745762711862 1.0 0.0"/><Property Key="Radius" Value="0.050000"/><Property Key="Label" Value="Cluster22"/></ViewType>
<Property Key="Position" Value="8.099992 4.729723 0.000000"/></Node>
<Node ID="N202"><ViewType Name="DefaultNodeView">
<Property Key="Colour" Value="0.500000 0.500000 0.500000"/><Property Key="Radius" Value="0.020000"/></ViewType>
<Property Key="Position" Value="6.484609 4.619723 0.000000"/></Node>
<Node ID="N242"><ViewType Name="DefaultNodeView">
<Property Key="Colour" Value="0.500000 0.500000 0.500000"/><Property Key="Radius" Value="0.020000"/></ViewType>
<Property Key="Position" Value="6.484609 4.509723 0.000000"/></Node>
<Node ID="N243"><ViewType Name="DefaultNodeView">
<Property Key="Colour" Value="0.500000 0.500000 0.500000"/><Property Key="Radius" Value="0.020000"/></ViewType>
<Property Key="Position" Value="6.484609 4.729723 0.000000"/></Node>
<Node ID="N208"><ViewType Name="DefaultNodeView">
<Property Key="Colour" Value="0.500000 0.500000 0.500000"/><Property Key="Radius" Value="0.020000"/></ViewType>
<Property Key="Position" Value="5.999994 4.399724 0.000000"/></Node>
<Node ID="N244"><ViewType Name="DefaultNodeView">
<Property Key="Colour" Value="0.500000 0.500000 0.500000"/><Property Key="Radius" Value="0.020000"/></ViewType>
<Property Key="Position" Value="5.999994 4.179724 0.000000"/></Node>
<Node ID="N245"><ViewType Name="DefaultNodeView">
<Property Key="Colour" Value="0.500000 0.500000 0.500000"/><Property Key="Radius" Value="0.020000"/></ViewType>
<Property Key="Position" Value="5.999994 4.619723 0.000000"/></Node>
<Node ID="N209"><ViewType Name="DefaultNodeView">
<Property Key="Colour" Value="0.500000 0.500000 0.500000"/><Property Key="Radius" Value="0.020000"/></ViewType>
<Property Key="Position" Value="5.999994 3.760349 0.000000"/></Node>
<Node ID="N246"><ViewType Name="DefaultNodeView">
<Property Key="Colour" Value="0.500000 0.500000 0.500000"/><Property Key="Radius" Value="0.020000"/></ViewType>
<Property Key="Position" Value="5.999994 3.120975 0.000000"/></Node>
<Node ID="N247"><ViewType Name="DefaultNodeView">
<Property Key="Colour" Value="0.500000 0.500000 0.500000"/><Property Key="Radius" Value="0.020000"/></ViewType>
<Property Key="Position" Value="5.999994 4.399724 0.000000"/></Node>
<Node ID="N210"><ViewType Name="DefaultNodeView">
<Property Key="Colour" Value="0.500000 0.500000 0.500000"/><Property Key="Radius" Value="0.020000"/></ViewType>
<Property Key="Position" Value="5.999994 2.911288 0.000000"/></Node>
<Node ID="N248"><ViewType Name="DefaultNodeView">
<Property Key="Colour" Value="0.500000 0.500000 0.500000"/><Property Key="Radius" Value="0.020000"/></ViewType>
<Property Key="Position" Value="5.999994 2.062226 0.000000"/></Node>
<Node ID="N249"><ViewType Name="DefaultNodeView">
<Property Key="Colour" Value="0.500000 0.500000 0.500000"/><Property Key="Radius" Value="0.020000"/></ViewType>
<Property Key="Position" Value="5.999994 3.760349 0.000000"/></Node>
<Node ID="N211"><ViewType Name="DefaultNodeView">
<Property Key="Colour" Value="0.500000 0.500000 0.500000"/><Property Key="Radius" Value="0.020000"/></ViewType>
<Property Key="Position" Value="5.999994 1.957382 0.000000"/></Node>
<Node ID="N250"><ViewType Name="DefaultNodeView">
<Property Key="Colour" Value="0.500000 0.500000 0.500000"/><Property Key="Radius" Value="0.020000"/></ViewType>
<Property Key="Position" Value="5.999994 1.003477 0.000000"/></Node>
<Node ID="N251"><ViewType Name="DefaultNodeView">
<Property Key="Colour" Value="0.500000 0.500000 0.500000"/><Property Key="Radius" Value="0.020000"/></ViewType>
<Property Key="Position" Value="5.999994 2.911288 0.000000"/></Node>
<Node ID="N212"><ViewType Name="DefaultNodeView">
<Property Key="Colour" Value="0.500000 0.500000 0.500000"/><Property Key="Radius" Value="0.020000"/></ViewType>
<Property Key="Position" Value="5.999994 1.253555 0.000000"/></Node>
<Node ID="N252"><ViewType Name="DefaultNodeView">
<Property Key="Colour" Value="0.500000 0.500000 0.500000"/><Property Key="Radius" Value="0.020000"/></ViewType>
<Property Key="Position" Value="5.999994 0.549728 0.000000"/></Node>
<Node ID="N253"><ViewType Name="DefaultNodeView">
<Property Key="Colour" Value="0.500000 0.500000 0.500000"/><Property Key="Radius" Value="0.020000"/></ViewType>
<Property Key="Position" Value="5.999994 1.957382 0.000000"/></Node>
<Node ID="N213"><ViewType Name="DefaultNodeView">
<Property Key="Colour" Value="0.500000 0.500000 0.500000"/><Property Key="Radius" Value="0.020000"/></ViewType>
<Property Key="Position" Value="5.999994 0.736642 0.000000"/></Node>
<Node ID="N254"><ViewType Name="DefaultNodeView">
<Property Key="Colour" Value="0.500000 0.500000 0.500000"/><Property Key="Radius" Value="0.020000"/></ViewType>
<Property Key="Position" Value="5.999994 0.219728 0.000000"/></Node>
<Node ID="N255"><ViewType Name="DefaultNodeView">
<Property Key="Colour" Value="0.500000 0.500000 0.500000"/><Property Key="Radius" Value="0.020000"/></ViewType>
<Property Key="Position" Value="5.999994 1.253555 0.000000"/></Node>
<Edge StartID="N200" EndID="N214"><ViewType Name="Plain Edge">
<Property Key="Radius" Value="0.020000"/><Property Key="Colour" Value="0.500000 0.500000 0.500000"/></ViewType></Edge>
<Edge StartID="N214" EndID="Inv_177"><ViewType Name="Plain Edge">
<Property Key="Radius" Value="0.020000"/><Property Key="Colour" Value="0.500000 0.500000 0.500000"/></ViewType></Edge>
<Edge StartID="N200" EndID="N215"><ViewType Name="Plain Edge">
<Property Key="Radius" Value="0.020000"/><Property Key="Colour" Value="0.500000 0.500000 0.500000"/></ViewType></Edge>
<Edge StartID="N215" EndID="Inv_176"><ViewType Name="Plain Edge">
<Property Key="Radius" Value="0.020000"/><Property Key="Colour" Value="0.500000 0.500000 0.500000"/></ViewType></Edge>
<Edge StartID="N193" EndID="N216"><ViewType Name="Plain Edge">
<Property Key="Radius" Value="0.020000"/><Property Key="Colour" Value="0.500000 0.500000 0.500000"/></ViewType></Edge>
<Edge StartID="N216" EndID="Inv_183"><ViewType Name="Plain Edge">
<Property Key="Radius" Value="0.020000"/><Property Key="Colour" Value="0.500000 0.500000 0.500000"/></ViewType></Edge>
<Edge StartID="N193" EndID="N217"><ViewType Name="Plain Edge">
<Property Key="Radius" Value="0.020000"/><Property Key="Colour" Value="0.500000 0.500000 0.500000"/></ViewType></Edge>
<Edge StartID="N217" EndID="Inv_182"><ViewType Name="Plain Edge">
<Property Key="Radius" Value="0.020000"/><Property Key="Colour" Value="0.500000 0.500000 0.500000"/></ViewType></Edge>
<Edge StartID="N198" EndID="N218"><ViewType Name="Plain Edge">
<Property Key="Radius" Value="0.020000"/><Property Key="Colour" Value="0.500000 0.500000 0.500000"/></ViewType></Edge>
<Edge StartID="N218" EndID="N193"><ViewType Name="Plain Edge">
<Property Key="Radius" Value="0.020000"/><Property Key="Colour" Value="0.500000 0.500000 0.500000"/></ViewType></Edge>
<Edge StartID="N198" EndID="N219"><ViewType Name="Plain Edge">
<Property Key="Radius" Value="0.020000"/><Property Key="Colour" Value="0.500000 0.500000 0.500000"/></ViewType></Edge>
<Edge StartID="N219" EndID="Inv_184"><ViewType Name="Plain Edge">
<Property Key="Radius" Value="0.020000"/><Property Key="Colour" Value="0.500000 0.500000 0.500000"/></ViewType></Edge>
<Edge StartID="N199" EndID="N220"><ViewType Name="Plain Edge">
<Property Key="Radius" Value="0.020000"/><Property Key="Colour" Value="0.500000 0.500000 0.500000"/></ViewType></Edge>
<Edge StartID="N220" EndID="Inv_185"><ViewType Name="Plain Edge">
<Property Key="Radius" Value="0.020000"/><Property Key="Colour" Value="0.500000 0.500000 0.500000"/></ViewType></Edge>
<Edge StartID="N199" EndID="N221"><ViewType Name="Plain Edge">
<Property Key="Radius" Value="0.020000"/><Property Key="Colour" Value="0.500000 0.500000 0.500000"/></ViewType></Edge>
<Edge StartID="N221" EndID="N198"><ViewType Name="Plain Edge">
<Property Key="Radius" Value="0.020000"/><Property Key="Colour" Value="0.500000 0.500000 0.500000"/></ViewType></Edge>
<Edge StartID="N203" EndID="N222"><ViewType Name="Plain Edge">
<Property Key="Radius" Value="0.020000"/><Property Key="Colour" Value="0.500000 0.500000 0.500000"/></ViewType></Edge>
<Edge StartID="N222" EndID="Inv_191"><ViewType Name="Plain Edge">
<Property Key="Radius" Value="0.020000"/><Property Key="Colour" Value="0.500000 0.500000 0.500000"/></ViewType></Edge>
<Edge StartID="N203" EndID="N223"><ViewType Name="Plain Edge">
<Property Key="Radius" Value="0.020000"/><Property Key="Colour" Value="0.500000 0.500000 0.500000"/></ViewType></Edge>
<Edge StartID="N223" EndID="N199"><ViewType Name="Plain Edge">
<Property Key="Radius" Value="0.020000"/><Property Key="Colour" Value="0.500000 0.500000 0.500000"/></ViewType></Edge>
<Edge StartID="N194" EndID="N224"><ViewType Name="Plain Edge">
<Property Key="Radius" Value="0.020000"/><Property Key="Colour" Value="0.500000 0.500000 0.500000"/></ViewType></Edge>
<Edge StartID="N224" EndID="Inv_188"><ViewType Name="Plain Edge">
<Property Key="Radius" Value="0.020000"/><Property Key="Colour" Value="0.500000 0.500000 0.500000"/></ViewType></Edge>
<Edge StartID="N194" EndID="N225"><ViewType Name="Plain Edge">
<Property Key="Radius" Value="0.020000"/><Property Key="Colour" Value="0.500000 0.500000 0.500000"/></ViewType></Edge>
<Edge StartID="N225" EndID="Inv_192"><ViewType Name="Plain Edge">
<Property Key="Radius" Value="0.020000"/><Property Key="Colour" Value="0.500000 0.500000 0.500000"/></ViewType></Edge>
<Edge StartID="N201" EndID="N226"><ViewType Name="Plain Edge">
<Property Key="Radius" Value="0.020000"/><Property Key="Colour" Value="0.500000 0.500000 0.500000"/></ViewType></Edge>
<Edge StartID="N226" EndID="Inv_190"><ViewType Name="Plain Edge">
<Property Key="Radius" Value="0.020000"/><Property Key="Colour" Value="0.500000 0.500000 0.500000"/></ViewType></Edge>
<Edge StartID="N201" EndID="N227"><ViewType Name="Plain Edge">
<Property Key="Radius" Value="0.020000"/><Property Key="Colour" Value="0.500000 0.500000 0.500000"/></ViewType></Edge>
<Edge StartID="N227" EndID="N194"><ViewType Name="Plain Edge">
<Property Key="Radius" Value="0.020000"/><Property Key="Colour" Value="0.500000 0.500000 0.500000"/></ViewType></Edge>
<Edge StartID="N207" EndID="N228"><ViewType Name="Plain Edge">
<Property Key="Radius" Value="0.020000"/><Property Key="Colour" Value="0.500000 0.500000 0.500000"/></ViewType></Edge>
<Edge StartID="N228" EndID="Inv_37"><ViewType Name="Plain Edge">
<Property Key="Radius" Value="0.020000"/><Property Key="Colour" Value="0.500000 0.500000 0.500000"/></ViewType></Edge>
<Edge StartID="N207" EndID="N229"><ViewType Name="Plain Edge">
<Property Key="Radius" Value="0.020000"/><Property Key="Colour" Value="0.500000 0.500000 0.500000"/></ViewType></Edge>
<Edge StartID="N229" EndID="N201"><ViewType Name="Plain Edge">
<Property Key="Radius" Value="0.020000"/><Property Key="Colour" Value="0.500000 0.500000 0.500000"/></ViewType></Edge>
<Edge StartID="N195" EndID="N230"><ViewType Name="Plain Edge">
<Property Key="Radius" Value="0.020000"/><Property Key="Colour" Value="0.500000 0.500000 0.500000"/></ViewType></Edge>
<Edge StartID="N230" EndID="Inv_180"><ViewType Name="Plain Edge">
<Property Key="Radius" Value="0.020000"/><Property Key="Colour" Value="0.500000 0.500000 0.500000"/></ViewType></Edge>
<Edge StartID="N195" EndID="N231"><ViewType Name="Plain Edge">
<Property Key="Radius" Value="0.020000"/><Property Key="Colour" Value="0.500000 0.500000 0.500000"/></ViewType></Edge>
<Edge StartID="N231" EndID="Inv_47"><ViewType Name="Plain Edge">
<Property Key="Radius" Value="0.020000"/><Property Key="Colour" Value="0.500000 0.500000 0.500000"/></ViewType></Edge>
<Edge StartID="N196" EndID="N232"><ViewType Name="Plain Edge">
<Property Key="Radius" Value="0.020000"/><Property Key="Colour" Value="0.500000 0.500000 0.500000"/></ViewType></Edge>
<Edge StartID="N232" EndID="Inv_164"><ViewType Name="Plain Edge">
<Property Key="Radius" Value="0.020000"/><Property Key="Colour" Value="0.500000 0.500000 0.500000"/></ViewType></Edge>
<Edge StartID="N196" EndID="N233"><ViewType Name="Plain Edge">
<Property Key="Radius" Value="0.020000"/><Property Key="Colour" Value="0.500000 0.500000 0.500000"/></ViewType></Edge>
<Edge StartID="N233" EndID="Inv_6"><ViewType Name="Plain Edge">
<Property Key="Radius" Value="0.020000"/><Property Key="Colour" Value="0.500000 0.500000 0.500000"/></ViewType></Edge>
<Edge StartID="N197" EndID="N234"><ViewType Name="Plain Edge">
<Property Key="Radius" Value="0.020000"/><Property Key="Colour" Value="0.500000 0.500000 0.500000"/></ViewType></Edge>
<Edge StartID="N234" EndID="Inv_7"><ViewType Name="Plain Edge">
<Property Key="Radius" Value="0.020000"/><Property Key="Colour" Value="0.500000 0.500000 0.500000"/></ViewType></Edge>
<Edge StartID="N197" EndID="N235"><ViewType Name="Plain Edge">
<Property Key="Radius" Value="0.020000"/><Property Key="Colour" Value="0.500000 0.500000 0.500000"/></ViewType></Edge>
<Edge StartID="N235" EndID="N196"><ViewType Name="Plain Edge">
<Property Key="Radius" Value="0.020000"/><Property Key="Colour" Value="0.500000 0.500000 0.500000"/></ViewType></Edge>
<Edge StartID="N205" EndID="N236"><ViewType Name="Plain Edge">
<Property Key="Radius" Value="0.020000"/><Property Key="Colour" Value="0.500000 0.500000 0.500000"/></ViewType></Edge>
<Edge StartID="N236" EndID="Inv_35"><ViewType Name="Plain Edge">
<Property Key="Radius" Value="0.020000"/><Property Key="Colour" Value="0.500000 0.500000 0.500000"/></ViewType></Edge>
<Edge StartID="N205" EndID="N237"><ViewType Name="Plain Edge">
<Property Key="Radius" Value="0.020000"/><Property Key="Colour" Value="0.500000 0.500000 0.500000"/></ViewType></Edge>
<Edge StartID="N237" EndID="N197"><ViewType Name="Plain Edge">
<Property Key="Radius" Value="0.020000"/><Property Key="Colour" Value="0.500000 0.500000 0.500000"/></ViewType></Edge>
<Edge StartID="N206" EndID="N238"><ViewType Name="Plain Edge">
<Property Key="Radius" Value="0.020000"/><Property Key="Colour" Value="0.500000 0.500000 0.500000"/></ViewType></Edge>
<Edge StartID="N238" EndID="N195"><ViewType Name="Plain Edge">
<Property Key="Radius" Value="0.020000"/><Property Key="Colour" Value="0.500000 0.500000 0.500000"/></ViewType></Edge>
<Edge StartID="N206" EndID="N239"><ViewType Name="Plain Edge">
<Property Key="Radius" Value="0.020000"/><Property Key="Colour" Value="0.500000 0.500000 0.500000"/></ViewType></Edge>
<Edge StartID="N239" EndID="N205"><ViewType Name="Plain Edge">
<Property Key="Radius" Value="0.020000"/><Property Key="Colour" Value="0.500000 0.500000 0.500000"/></ViewType></Edge>
<Edge StartID="N204" EndID="N240"><ViewType Name="Plain Edge">
<Property Key="Radius" Value="0.020000"/><Property Key="Colour" Value="0.500000 0.500000 0.500000"/></ViewType></Edge>
<Edge StartID="N240" EndID="Inv_36"><ViewType Name="Plain Edge">
<Property Key="Radius" Value="0.020000"/><Property Key="Colour" Value="0.500000 0.500000 0.500000"/></ViewType></Edge>
<Edge StartID="N204" EndID="N241"><ViewType Name="Plain Edge">
<Property Key="Radius" Value="0.020000"/><Property Key="Colour" Value="0.500000 0.500000 0.500000"/></ViewType></Edge>
<Edge StartID="N241" EndID="Inv_5"><ViewType Name="Plain Edge">
<Property Key="Radius" Value="0.020000"/><Property Key="Colour" Value="0.500000 0.500000 0.500000"/></ViewType></Edge>
<Edge StartID="N202" EndID="N242"><ViewType Name="Plain Edge">
<Property Key="Radius" Value="0.020000"/><Property Key="Colour" Value="0.500000 0.500000 0.500000"/></ViewType></Edge>
<Edge StartID="N242" EndID="Inv_187"><ViewType Name="Plain Edge">
<Property Key="Radius" Value="0.020000"/><Property Key="Colour" Value="0.500000 0.500000 0.500000"/></ViewType></Edge>
<Edge StartID="N202" EndID="N243"><ViewType Name="Plain Edge">
<Property Key="Radius" Value="0.020000"/><Property Key="Colour" Value="0.500000 0.500000 0.500000"/></ViewType></Edge>
<Edge StartID="N243" EndID="Inv_175"><ViewType Name="Plain Edge">
<Property Key="Radius" Value="0.020000"/><Property Key="Colour" Value="0.500000 0.500000 0.500000"/></ViewType></Edge>
<Edge StartID="N208" EndID="N244"><ViewType Name="Plain Edge">
<Property Key="Radius" Value="0.020000"/><Property Key="Colour" Value="0.500000 0.500000 0.500000"/></ViewType></Edge>
<Edge StartID="N244" EndID="N204"><ViewType Name="Plain Edge">
<Property Key="Radius" Value="0.020000"/><Property Key="Colour" Value="0.500000 0.500000 0.500000"/></ViewType></Edge>
<Edge StartID="N208" EndID="N245"><ViewType Name="Plain Edge">
<Property Key="Radius" Value="0.020000"/><Property Key="Colour" Value="0.500000 0.500000 0.500000"/></ViewType></Edge>
<Edge StartID="N245" EndID="N202"><ViewType Name="Plain Edge">
<Property Key="Radius" Value="0.020000"/><Property Key="Colour" Value="0.500000 0.500000 0.500000"/></ViewType></Edge>
<Edge StartID="N209" EndID="N246"><ViewType Name="Plain Edge">
<Property Key="Radius" Value="0.020000"/><Property Key="Colour" Value="0.500000 0.500000 0.500000"/></ViewType></Edge>
<Edge StartID="N246" EndID="N206"><ViewType Name="Plain Edge">
<Property Key="Radius" Value="0.020000"/><Property Key="Colour" Value="0.500000 0.500000 0.500000"/></ViewType></Edge>
<Edge StartID="N209" EndID="N247"><ViewType Name="Plain Edge">
<Property Key="Radius" Value="0.020000"/><Property Key="Colour" Value="0.500000 0.500000 0.500000"/></ViewType></Edge>
<Edge StartID="N247" EndID="N208"><ViewType Name="Plain Edge">
<Property Key="Radius" Value="0.020000"/><Property Key="Colour" Value="0.500000 0.500000 0.500000"/></ViewType></Edge>
<Edge StartID="N210" EndID="N248"><ViewType Name="Plain Edge">
<Property Key="Radius" Value="0.020000"/><Property Key="Colour" Value="0.500000 0.500000 0.500000"/></ViewType></Edge>
<Edge StartID="N248" EndID="N207"><ViewType Name="Plain Edge">
<Property Key="Radius" Value="0.020000"/><Property Key="Colour" Value="0.500000 0.500000 0.500000"/></ViewType></Edge>
<Edge StartID="N210" EndID="N249"><ViewType Name="Plain Edge">
<Property Key="Radius" Value="0.020000"/><Property Key="Colour" Value="0.500000 0.500000 0.500000"/></ViewType></Edge>
<Edge StartID="N249" EndID="N209"><ViewType Name="Plain Edge">
<Property Key="Radius" Value="0.020000"/><Property Key="Colour" Value="0.500000 0.500000 0.500000"/></ViewType></Edge>
<Edge StartID="N211" EndID="N250"><ViewType Name="Plain Edge">
<Property Key="Radius" Value="0.020000"/><Property Key="Colour" Value="0.500000 0.500000 0.500000"/></ViewType></Edge>
<Edge StartID="N250" EndID="N203"><ViewType Name="Plain Edge">
<Property Key="Radius" Value="0.020000"/><Property Key="Colour" Value="0.500000 0.500000 0.500000"/></ViewType></Edge>
<Edge StartID="N211" EndID="N251"><ViewType Name="Plain Edge">
<Property Key="Radius" Value="0.020000"/><Property Key="Colour" Value="0.500000 0.500000 0.500000"/></ViewType></Edge>
<Edge StartID="N251" EndID="N210"><ViewType Name="Plain Edge">
<Property Key="Radius" Value="0.020000"/><Property Key="Colour" Value="0.500000 0.500000 0.500000"/></ViewType></Edge>
<Edge StartID="N212" EndID="N252"><ViewType Name="Plain Edge">
<Property Key="Radius" Value="0.020000"/><Property Key="Colour" Value="0.500000 0.500000 0.500000"/></ViewType></Edge>
<Edge StartID="N252" EndID="Inv_34"><ViewType Name="Plain Edge">
<Property Key="Radius" Value="0.020000"/><Property Key="Colour" Value="0.500000 0.500000 0.500000"/></ViewType></Edge>
<Edge StartID="N212" EndID="N253"><ViewType Name="Plain Edge">
<Property Key="Radius" Value="0.020000"/><Property Key="Colour" Value="0.500000 0.500000 0.500000"/></ViewType></Edge>
<Edge StartID="N253" EndID="N211"><ViewType Name="Plain Edge">
<Property Key="Radius" Value="0.020000"/><Property Key="Colour" Value="0.500000 0.500000 0.500000"/></ViewType></Edge>
<Edge StartID="N213" EndID="N254"><ViewType Name="Plain Edge">
<Property Key="Radius" Value="0.020000"/><Property Key="Colour" Value="0.500000 0.500000 0.500000"/></ViewType></Edge>
<Edge StartID="N254" EndID="N200"><ViewType Name="Plain Edge">
<Property Key="Radius" Value="0.020000"/><Property Key="Colour" Value="0.500000 0.500000 0.500000"/></ViewType></Edge>
<Edge StartID="N213" EndID="N255"><ViewType Name="Plain Edge">
<Property Key="Radius" Value="0.020000"/><Property Key="Colour" Value="0.500000 0.500000 0.500000"/></ViewType></Edge>
<Edge StartID="N255" EndID="N212"><ViewType Name="Plain Edge">
<Property Key="Radius" Value="0.020000"/><Property Key="Colour" Value="0.500000 0.500000 0.500000"/></ViewType></Edge>
</Cluster></WilmaGraph>
