# Supplementary material for: Modularization of biochemical networks based on classification of Petri net t-invariants
Source: BMC Bioinformatics. 2008 Feb 8;9:90. doi: 10.1186/1471-2105-9-90 (PMC2277402; doi:10.1186/1471-2105-9-90)
Supplement: Additional File 5 — Clustering results of the Petri net model of DMD. In the ZIP file, DMDClusteringResults.zip, the clustering results of the Petri net model of DMD, using Single Linkage, Complete Linkage, and Neighbor Joining, are provided. For each method, the constructed dendrogram as well as a detailed description of the clustering result is given. [file 1471-2105-9-90-S5.zip › DMDClusteringResults/Neighbor Joining/Dendrogram NJ.xwg]

<?xml version="1.0" encoding="UTF-8"?>
<!DOCTYPE WilmaGraph SYSTEM "WilmaGraph.dtd">
<WilmaGraph><Cluster><LayoutEngineType Name="Force Directed"></LayoutEngineType>
<Node ID="Inv_71"><ViewType Name="DefaultNodeView">
<Property Key="Colour" Value="0.05084745762711862 1.0 0.0"/><Property Key="Radius" Value="0.050000"/><Property Key="Label" Value="Cluster1"/></ViewType>
<Property Key="Position" Value="6.288045 0.109728 0.000000"/></Node>
<Node ID="Inv_70"><ViewType Name="DefaultNodeView">
<Property Key="Colour" Value="0.05084745762711862 1.0 0.0"/><Property Key="Radius" Value="0.050000"/><Property Key="Label" Value="Cluster2"/></ViewType>
<Property Key="Position" Value="6.254506 0.329728 0.000000"/></Node>
<Node ID="N194"><ViewType Name="DefaultNodeView">
<Property Key="Colour" Value="0.500000 0.500000 0.500000"/><Property Key="Radius" Value="0.020000"/></ViewType>
<Property Key="Position" Value="6.162655 0.219728 0.000000"/></Node>
<Node ID="N214"><ViewType Name="DefaultNodeView">
<Property Key="Colour" Value="0.500000 0.500000 0.500000"/><Property Key="Radius" Value="0.020000"/></ViewType>
<Property Key="Position" Value="6.162655 0.109728 0.000000"/></Node>
<Node ID="N215"><ViewType Name="DefaultNodeView">
<Property Key="Colour" Value="0.500000 0.500000 0.500000"/><Property Key="Radius" Value="0.020000"/></ViewType>
<Property Key="Position" Value="6.162655 0.329728 0.000000"/></Node>
<Node ID="Inv_69"><ViewType Name="DefaultNodeView">
<Property Key="Colour" Value="0.05084745762711862 1.0 0.0"/><Property Key="Radius" Value="0.050000"/><Property Key="Label" Value="Cluster3"/></ViewType>
<Property Key="Position" Value="6.143388 0.549728 0.000000"/></Node>
<Node ID="N200"><ViewType Name="DefaultNodeView">
<Property Key="Colour" Value="0.500000 0.500000 0.500000"/><Property Key="Radius" Value="0.020000"/></ViewType>
<Property Key="Position" Value="6.083022 0.384728 0.000000"/></Node>
<Node ID="N216"><ViewType Name="DefaultNodeView">
<Property Key="Colour" Value="0.500000 0.500000 0.500000"/><Property Key="Radius" Value="0.020000"/></ViewType>
<Property Key="Position" Value="6.083022 0.219728 0.000000"/></Node>
<Node ID="N217"><ViewType Name="DefaultNodeView">
<Property Key="Colour" Value="0.500000 0.500000 0.500000"/><Property Key="Radius" Value="0.020000"/></ViewType>
<Property Key="Position" Value="6.083022 0.549728 0.000000"/></Node>
<Node ID="Inv_65"><ViewType Name="DefaultNodeView">
<Property Key="Colour" Value="0.05084745762711862 1.0 0.0"/><Property Key="Radius" Value="0.050000"/><Property Key="Label" Value="Cluster4"/></ViewType>
<Property Key="Position" Value="6.280794 0.769728 0.000000"/></Node>
<Node ID="Inv_64"><ViewType Name="DefaultNodeView">
<Property Key="Colour" Value="0.05084745762711862 1.0 0.0"/><Property Key="Radius" Value="0.050000"/><Property Key="Label" Value="Cluster5"/></ViewType>
<Property Key="Position" Value="6.251081 0.989727 0.000000"/></Node>
<Node ID="N192"><ViewType Name="DefaultNodeView">
<Property Key="Colour" Value="0.500000 0.500000 0.500000"/><Property Key="Radius" Value="0.020000"/></ViewType>
<Property Key="Position" Value="6.157317 0.879727 0.000000"/></Node>
<Node ID="N218"><ViewType Name="DefaultNodeView">
<Property Key="Colour" Value="0.500000 0.500000 0.500000"/><Property Key="Radius" Value="0.020000"/></ViewType>
<Property Key="Position" Value="6.157317 0.769728 0.000000"/></Node>
<Node ID="N219"><ViewType Name="DefaultNodeView">
<Property Key="Colour" Value="0.500000 0.500000 0.500000"/><Property Key="Radius" Value="0.020000"/></ViewType>
<Property Key="Position" Value="6.157317 0.989727 0.000000"/></Node>
<Node ID="Inv_63"><ViewType Name="DefaultNodeView">
<Property Key="Colour" Value="0.05084745762711862 1.0 0.0"/><Property Key="Radius" Value="0.050000"/><Property Key="Label" Value="Cluster6"/></ViewType>
<Property Key="Position" Value="6.148726 1.209727 0.000000"/></Node>
<Node ID="N198"><ViewType Name="DefaultNodeView">
<Property Key="Colour" Value="0.500000 0.500000 0.500000"/><Property Key="Radius" Value="0.020000"/></ViewType>
<Property Key="Position" Value="6.083022 1.044727 0.000000"/></Node>
<Node ID="N220"><ViewType Name="DefaultNodeView">
<Property Key="Colour" Value="0.500000 0.500000 0.500000"/><Property Key="Radius" Value="0.020000"/></ViewType>
<Property Key="Position" Value="6.083022 0.879727 0.000000"/></Node>
<Node ID="N221"><ViewType Name="DefaultNodeView">
<Property Key="Colour" Value="0.500000 0.500000 0.500000"/><Property Key="Radius" Value="0.020000"/></ViewType>
<Property Key="Position" Value="6.083022 1.209727 0.000000"/></Node>
<Node ID="Inv_91"><ViewType Name="DefaultNodeView">
<Property Key="Colour" Value="0.05084745762711862 1.0 0.0"/><Property Key="Radius" Value="0.050000"/><Property Key="Label" Value="Cluster7"/></ViewType>
<Property Key="Position" Value="6.283655 1.429727 0.000000"/></Node>
<Node ID="Inv_90"><ViewType Name="DefaultNodeView">
<Property Key="Colour" Value="0.05084745762711862 1.0 0.0"/><Property Key="Radius" Value="0.050000"/><Property Key="Label" Value="Cluster8"/></ViewType>
<Property Key="Position" Value="6.283655 1.649727 0.000000"/></Node>
<Node ID="N209"><ViewType Name="DefaultNodeView">
<Property Key="Colour" Value="0.500000 0.500000 0.500000"/><Property Key="Radius" Value="0.020000"/></ViewType>
<Property Key="Position" Value="6.152405 1.539727 0.000000"/></Node>
<Node ID="N222"><ViewType Name="DefaultNodeView">
<Property Key="Colour" Value="0.500000 0.500000 0.500000"/><Property Key="Radius" Value="0.020000"/></ViewType>
<Property Key="Position" Value="6.152405 1.429727 0.000000"/></Node>
<Node ID="N223"><ViewType Name="DefaultNodeView">
<Property Key="Colour" Value="0.500000 0.500000 0.500000"/><Property Key="Radius" Value="0.020000"/></ViewType>
<Property Key="Position" Value="6.152405 1.649727 0.000000"/></Node>
<Node ID="Inv_79"><ViewType Name="DefaultNodeView">
<Property Key="Colour" Value="0.05084745762711862 1.0 0.0"/><Property Key="Radius" Value="0.050000"/><Property Key="Label" Value="Cluster9"/></ViewType>
<Property Key="Position" Value="6.283655 1.869726 0.000000"/></Node>
<Node ID="Inv_78"><ViewType Name="DefaultNodeView">
<Property Key="Colour" Value="0.05084745762711862 1.0 0.0"/><Property Key="Radius" Value="0.050000"/><Property Key="Label" Value="Cluster10"/></ViewType>
<Property Key="Position" Value="6.283655 2.089726 0.000000"/></Node>
<Node ID="N208"><ViewType Name="DefaultNodeView">
<Property Key="Colour" Value="0.500000 0.500000 0.500000"/><Property Key="Radius" Value="0.020000"/></ViewType>
<Property Key="Position" Value="6.152405 1.979726 0.000000"/></Node>
<Node ID="N224"><ViewType Name="DefaultNodeView">
<Property Key="Colour" Value="0.500000 0.500000 0.500000"/><Property Key="Radius" Value="0.020000"/></ViewType>
<Property Key="Position" Value="6.152405 1.869726 0.000000"/></Node>
<Node ID="N225"><ViewType Name="DefaultNodeView">
<Property Key="Colour" Value="0.500000 0.500000 0.500000"/><Property Key="Radius" Value="0.020000"/></ViewType>
<Property Key="Position" Value="6.152405 2.089726 0.000000"/></Node>
<Node ID="N210"><ViewType Name="DefaultNodeView">
<Property Key="Colour" Value="0.500000 0.500000 0.500000"/><Property Key="Radius" Value="0.020000"/></ViewType>
<Property Key="Position" Value="6.094501 1.759727 0.000000"/></Node>
<Node ID="N226"><ViewType Name="DefaultNodeView">
<Property Key="Colour" Value="0.500000 0.500000 0.500000"/><Property Key="Radius" Value="0.020000"/></ViewType>
<Property Key="Position" Value="6.094501 1.539727 0.000000"/></Node>
<Node ID="N227"><ViewType Name="DefaultNodeView">
<Property Key="Colour" Value="0.500000 0.500000 0.500000"/><Property Key="Radius" Value="0.020000"/></ViewType>
<Property Key="Position" Value="6.094501 1.979726 0.000000"/></Node>
<Node ID="Inv_85"><ViewType Name="DefaultNodeView">
<Property Key="Colour" Value="0.05084745762711862 1.0 0.0"/><Property Key="Radius" Value="0.050000"/><Property Key="Label" Value="Cluster11"/></ViewType>
<Property Key="Position" Value="6.340275 2.309726 0.000000"/></Node>
<Node ID="Inv_84"><ViewType Name="DefaultNodeView">
<Property Key="Colour" Value="0.05084745762711862 1.0 0.0"/><Property Key="Radius" Value="0.050000"/><Property Key="Label" Value="Cluster12"/></ViewType>
<Property Key="Position" Value="6.340275 2.529726 0.000000"/></Node>
<Node ID="N203"><ViewType Name="DefaultNodeView">
<Property Key="Colour" Value="0.500000 0.500000 0.500000"/><Property Key="Radius" Value="0.020000"/></ViewType>
<Property Key="Position" Value="6.209025 2.419726 0.000000"/></Node>
<Node ID="N228"><ViewType Name="DefaultNodeView">
<Property Key="Colour" Value="0.500000 0.500000 0.500000"/><Property Key="Radius" Value="0.020000"/></ViewType>
<Property Key="Position" Value="6.209025 2.309726 0.000000"/></Node>
<Node ID="N229"><ViewType Name="DefaultNodeView">
<Property Key="Colour" Value="0.500000 0.500000 0.500000"/><Property Key="Radius" Value="0.020000"/></ViewType>
<Property Key="Position" Value="6.209025 2.529726 0.000000"/></Node>
<Node ID="Inv_73"><ViewType Name="DefaultNodeView">
<Property Key="Colour" Value="0.05084745762711862 1.0 0.0"/><Property Key="Radius" Value="0.050000"/><Property Key="Label" Value="Cluster13"/></ViewType>
<Property Key="Position" Value="6.340275 2.749725 0.000000"/></Node>
<Node ID="Inv_72"><ViewType Name="DefaultNodeView">
<Property Key="Colour" Value="0.05084745762711862 1.0 0.0"/><Property Key="Radius" Value="0.050000"/><Property Key="Label" Value="Cluster14"/></ViewType>
<Property Key="Position" Value="6.340275 2.969725 0.000000"/></Node>
<Node ID="N202"><ViewType Name="DefaultNodeView">
<Property Key="Colour" Value="0.500000 0.500000 0.500000"/><Property Key="Radius" Value="0.020000"/></ViewType>
<Property Key="Position" Value="6.209025 2.859725 0.000000"/></Node>
<Node ID="N230"><ViewType Name="DefaultNodeView">
<Property Key="Colour" Value="0.500000 0.500000 0.500000"/><Property Key="Radius" Value="0.020000"/></ViewType>
<Property Key="Position" Value="6.209025 2.749725 0.000000"/></Node>
<Node ID="N231"><ViewType Name="DefaultNodeView">
<Property Key="Colour" Value="0.500000 0.500000 0.500000"/><Property Key="Radius" Value="0.020000"/></ViewType>
<Property Key="Position" Value="6.209025 2.969725 0.000000"/></Node>
<Node ID="N205"><ViewType Name="DefaultNodeView">
<Property Key="Colour" Value="0.500000 0.500000 0.500000"/><Property Key="Radius" Value="0.020000"/></ViewType>
<Property Key="Position" Value="6.151121 2.639726 0.000000"/></Node>
<Node ID="N232"><ViewType Name="DefaultNodeView">
<Property Key="Colour" Value="0.500000 0.500000 0.500000"/><Property Key="Radius" Value="0.020000"/></ViewType>
<Property Key="Position" Value="6.151121 2.419726 0.000000"/></Node>
<Node ID="N233"><ViewType Name="DefaultNodeView">
<Property Key="Colour" Value="0.500000 0.500000 0.500000"/><Property Key="Radius" Value="0.020000"/></ViewType>
<Property Key="Position" Value="6.151121 2.859725 0.000000"/></Node>
<Node ID="Inv_68"><ViewType Name="DefaultNodeView">
<Property Key="Colour" Value="0.05084745762711862 1.0 0.0"/><Property Key="Radius" Value="0.050000"/><Property Key="Label" Value="Cluster15"/></ViewType>
<Property Key="Position" Value="6.477426 3.189725 0.000000"/></Node>
<Node ID="Inv_67"><ViewType Name="DefaultNodeView">
<Property Key="Colour" Value="0.05084745762711862 1.0 0.0"/><Property Key="Radius" Value="0.050000"/><Property Key="Label" Value="Cluster16"/></ViewType>
<Property Key="Position" Value="6.445804 3.409725 0.000000"/></Node>
<Node ID="N193"><ViewType Name="DefaultNodeView">
<Property Key="Colour" Value="0.500000 0.500000 0.500000"/><Property Key="Radius" Value="0.020000"/></ViewType>
<Property Key="Position" Value="6.352994 3.299725 0.000000"/></Node>
<Node ID="N234"><ViewType Name="DefaultNodeView">
<Property Key="Colour" Value="0.500000 0.500000 0.500000"/><Property Key="Radius" Value="0.020000"/></ViewType>
<Property Key="Position" Value="6.352994 3.189725 0.000000"/></Node>
<Node ID="N235"><ViewType Name="DefaultNodeView">
<Property Key="Colour" Value="0.500000 0.500000 0.500000"/><Property Key="Radius" Value="0.020000"/></ViewType>
<Property Key="Position" Value="6.352994 3.409725 0.000000"/></Node>
<Node ID="Inv_66"><ViewType Name="DefaultNodeView">
<Property Key="Colour" Value="0.05084745762711862 1.0 0.0"/><Property Key="Radius" Value="0.050000"/><Property Key="Label" Value="Cluster17"/></ViewType>
<Property Key="Position" Value="6.339309 3.629725 0.000000"/></Node>
<Node ID="N199"><ViewType Name="DefaultNodeView">
<Property Key="Colour" Value="0.500000 0.500000 0.500000"/><Property Key="Radius" Value="0.020000"/></ViewType>
<Property Key="Position" Value="6.276152 3.464725 0.000000"/></Node>
<Node ID="N236"><ViewType Name="DefaultNodeView">
<Property Key="Colour" Value="0.500000 0.500000 0.500000"/><Property Key="Radius" Value="0.020000"/></ViewType>
<Property Key="Position" Value="6.276152 3.299725 0.000000"/></Node>
<Node ID="N237"><ViewType Name="DefaultNodeView">
<Property Key="Colour" Value="0.500000 0.500000 0.500000"/><Property Key="Radius" Value="0.020000"/></ViewType>
<Property Key="Position" Value="6.276152 3.629725 0.000000"/></Node>
<Node ID="Inv_62"><ViewType Name="DefaultNodeView">
<Property Key="Colour" Value="0.05084745762711862 1.0 0.0"/><Property Key="Radius" Value="0.050000"/><Property Key="Label" Value="Cluster18"/></ViewType>
<Property Key="Position" Value="6.47103 3.849724 0.000000"/></Node>
<Node ID="Inv_61"><ViewType Name="DefaultNodeView">
<Property Key="Colour" Value="0.05084745762711862 1.0 0.0"/><Property Key="Radius" Value="0.050000"/><Property Key="Label" Value="Cluster19"/></ViewType>
<Property Key="Position" Value="6.442887 4.069724 0.000000"/></Node>
<Node ID="N191"><ViewType Name="DefaultNodeView">
<Property Key="Colour" Value="0.500000 0.500000 0.500000"/><Property Key="Radius" Value="0.020000"/></ViewType>
<Property Key="Position" Value="6.348339 3.959724 0.000000"/></Node>
<Node ID="N238"><ViewType Name="DefaultNodeView">
<Property Key="Colour" Value="0.500000 0.500000 0.500000"/><Property Key="Radius" Value="0.020000"/></ViewType>
<Property Key="Position" Value="6.348339 3.849724 0.000000"/></Node>
<Node ID="N239"><ViewType Name="DefaultNodeView">
<Property Key="Colour" Value="0.500000 0.500000 0.500000"/><Property Key="Radius" Value="0.020000"/></ViewType>
<Property Key="Position" Value="6.348339 4.069724 0.000000"/></Node>
<Node ID="Inv_60"><ViewType Name="DefaultNodeView">
<Property Key="Colour" Value="0.05084745762711862 1.0 0.0"/><Property Key="Radius" Value="0.050000"/><Property Key="Label" Value="Cluster20"/></ViewType>
<Property Key="Position" Value="6.343965 4.289724 0.000000"/></Node>
<Node ID="N197"><ViewType Name="DefaultNodeView">
<Property Key="Colour" Value="0.500000 0.500000 0.500000"/><Property Key="Radius" Value="0.020000"/></ViewType>
<Property Key="Position" Value="6.276152 4.124724 0.000000"/></Node>
<Node ID="N240"><ViewType Name="DefaultNodeView">
<Property Key="Colour" Value="0.500000 0.500000 0.500000"/><Property Key="Radius" Value="0.020000"/></ViewType>
<Property Key="Position" Value="6.276152 3.959724 0.000000"/></Node>
<Node ID="N241"><ViewType Name="DefaultNodeView">
<Property Key="Colour" Value="0.500000 0.500000 0.500000"/><Property Key="Radius" Value="0.020000"/></ViewType>
<Property Key="Position" Value="6.276152 4.289724 0.000000"/></Node>
<Node ID="N204"><ViewType Name="DefaultNodeView">
<Property Key="Colour" Value="0.500000 0.500000 0.500000"/><Property Key="Radius" Value="0.020000"/></ViewType>
<Property Key="Position" Value="6.193124 3.794724 0.000000"/></Node>
<Node ID="N242"><ViewType Name="DefaultNodeView">
<Property Key="Colour" Value="0.500000 0.500000 0.500000"/><Property Key="Radius" Value="0.020000"/></ViewType>
<Property Key="Position" Value="6.193124 3.464725 0.000000"/></Node>
<Node ID="N243"><ViewType Name="DefaultNodeView">
<Property Key="Colour" Value="0.500000 0.500000 0.500000"/><Property Key="Radius" Value="0.020000"/></ViewType>
<Property Key="Position" Value="6.193124 4.124724 0.000000"/></Node>
<Node ID="N206"><ViewType Name="DefaultNodeView">
<Property Key="Colour" Value="0.500000 0.500000 0.500000"/><Property Key="Radius" Value="0.020000"/></ViewType>
<Property Key="Position" Value="6.124869 3.217225 0.000000"/></Node>
<Node ID="N244"><ViewType Name="DefaultNodeView">
<Property Key="Colour" Value="0.500000 0.500000 0.500000"/><Property Key="Radius" Value="0.020000"/></ViewType>
<Property Key="Position" Value="6.124869 2.639726 0.000000"/></Node>
<Node ID="N245"><ViewType Name="DefaultNodeView">
<Property Key="Colour" Value="0.500000 0.500000 0.500000"/><Property Key="Radius" Value="0.020000"/></ViewType>
<Property Key="Position" Value="6.124869 3.794724 0.000000"/></Node>
<Node ID="Inv_15"><ViewType Name="DefaultNodeView">
<Property Key="Colour" Value="0.05084745762711862 1.0 0.0"/><Property Key="Radius" Value="0.050000"/><Property Key="Label" Value="Cluster21"/></ViewType>
<Property Key="Position" Value="6.645075 4.509723 0.000000"/></Node>
<Node ID="Inv_13"><ViewType Name="DefaultNodeView">
<Property Key="Colour" Value="0.05084745762711862 1.0 0.0"/><Property Key="Radius" Value="0.050000"/><Property Key="Label" Value="Cluster22"/></ViewType>
<Property Key="Position" Value="6.645075 4.729723 0.000000"/></Node>
<Node ID="N184"><ViewType Name="DefaultNodeView">
<Property Key="Colour" Value="0.500000 0.500000 0.500000"/><Property Key="Radius" Value="0.020000"/></ViewType>
<Property Key="Position" Value="6.509591 4.619723 0.000000"/></Node>
<Node ID="N246"><ViewType Name="DefaultNodeView">
<Property Key="Colour" Value="0.500000 0.500000 0.500000"/><Property Key="Radius" Value="0.020000"/></ViewType>
<Property Key="Position" Value="6.509591 4.509723 0.000000"/></Node>
<Node ID="N247"><ViewType Name="DefaultNodeView">
<Property Key="Colour" Value="0.500000 0.500000 0.500000"/><Property Key="Radius" Value="0.020000"/></ViewType>
<Property Key="Position" Value="6.509591 4.729723 0.000000"/></Node>
<Node ID="Inv_11"><ViewType Name="DefaultNodeView">
<Property Key="Colour" Value="0.05084745762711862 1.0 0.0"/><Property Key="Radius" Value="0.050000"/><Property Key="Label" Value="Cluster23"/></ViewType>
<Property Key="Position" Value="6.645075 4.949723 0.000000"/></Node>
<Node ID="Inv_9"><ViewType Name="DefaultNodeView">
<Property Key="Colour" Value="0.05084745762711862 1.0 0.0"/><Property Key="Radius" Value="0.050000"/><Property Key="Label" Value="Cluster24"/></ViewType>
<Property Key="Position" Value="6.645075 5.169723 0.000000"/></Node>
<Node ID="N183"><ViewType Name="DefaultNodeView">
<Property Key="Colour" Value="0.500000 0.500000 0.500000"/><Property Key="Radius" Value="0.020000"/></ViewType>
<Property Key="Position" Value="6.509591 5.059723 0.000000"/></Node>
<Node ID="N248"><ViewType Name="DefaultNodeView">
<Property Key="Colour" Value="0.500000 0.500000 0.500000"/><Property Key="Radius" Value="0.020000"/></ViewType>
<Property Key="Position" Value="6.509591 4.949723 0.000000"/></Node>
<Node ID="N249"><ViewType Name="DefaultNodeView">
<Property Key="Colour" Value="0.500000 0.500000 0.500000"/><Property Key="Radius" Value="0.020000"/></ViewType>
<Property Key="Position" Value="6.509591 5.169723 0.000000"/></Node>
<Node ID="N187"><ViewType Name="DefaultNodeView">
<Property Key="Colour" Value="0.500000 0.500000 0.500000"/><Property Key="Radius" Value="0.020000"/></ViewType>
<Property Key="Position" Value="6.45006 4.839724 0.000000"/></Node>
<Node ID="N250"><ViewType Name="DefaultNodeView">
<Property Key="Colour" Value="0.500000 0.500000 0.500000"/><Property Key="Radius" Value="0.020000"/></ViewType>
<Property Key="Position" Value="6.45006 4.619723 0.000000"/></Node>
<Node ID="N251"><ViewType Name="DefaultNodeView">
<Property Key="Colour" Value="0.500000 0.500000 0.500000"/><Property Key="Radius" Value="0.020000"/></ViewType>
<Property Key="Position" Value="6.45006 5.059723 0.000000"/></Node>
<Node ID="Inv_14"><ViewType Name="DefaultNodeView">
<Property Key="Colour" Value="0.05084745762711862 1.0 0.0"/><Property Key="Radius" Value="0.050000"/><Property Key="Label" Value="Cluster25"/></ViewType>
<Property Key="Position" Value="6.645037 5.389723 0.000000"/></Node>
<Node ID="Inv_12"><ViewType Name="DefaultNodeView">
<Property Key="Colour" Value="0.05084745762711862 1.0 0.0"/><Property Key="Radius" Value="0.050000"/><Property Key="Label" Value="Cluster26"/></ViewType>
<Property Key="Position" Value="6.645037 5.609722 0.000000"/></Node>
<Node ID="N185"><ViewType Name="DefaultNodeView">
<Property Key="Colour" Value="0.500000 0.500000 0.500000"/><Property Key="Radius" Value="0.020000"/></ViewType>
<Property Key="Position" Value="6.509553 5.499722 0.000000"/></Node>
<Node ID="N252"><ViewType Name="DefaultNodeView">
<Property Key="Colour" Value="0.500000 0.500000 0.500000"/><Property Key="Radius" Value="0.020000"/></ViewType>
<Property Key="Position" Value="6.509553 5.389723 0.000000"/></Node>
<Node ID="N253"><ViewType Name="DefaultNodeView">
<Property Key="Colour" Value="0.500000 0.500000 0.500000"/><Property Key="Radius" Value="0.020000"/></ViewType>
<Property Key="Position" Value="6.509553 5.609722 0.000000"/></Node>
<Node ID="Inv_10"><ViewType Name="DefaultNodeView">
<Property Key="Colour" Value="0.05084745762711862 1.0 0.0"/><Property Key="Radius" Value="0.050000"/><Property Key="Label" Value="Cluster27"/></ViewType>
<Property Key="Position" Value="6.645037 5.829722 0.000000"/></Node>
<Node ID="Inv_8"><ViewType Name="DefaultNodeView">
<Property Key="Colour" Value="0.05084745762711862 1.0 0.0"/><Property Key="Radius" Value="0.050000"/><Property Key="Label" Value="Cluster28"/></ViewType>
<Property Key="Position" Value="6.645037 6.049722 0.000000"/></Node>
<Node ID="N186"><ViewType Name="DefaultNodeView">
<Property Key="Colour" Value="0.500000 0.500000 0.500000"/><Property Key="Radius" Value="0.020000"/></ViewType>
<Property Key="Position" Value="6.509553 5.939722 0.000000"/></Node>
<Node ID="N254"><ViewType Name="DefaultNodeView">
<Property Key="Colour" Value="0.500000 0.500000 0.500000"/><Property Key="Radius" Value="0.020000"/></ViewType>
<Property Key="Position" Value="6.509553 5.829722 0.000000"/></Node>
<Node ID="N255"><ViewType Name="DefaultNodeView">
<Property Key="Colour" Value="0.500000 0.500000 0.500000"/><Property Key="Radius" Value="0.020000"/></ViewType>
<Property Key="Position" Value="6.509553 6.049722 0.000000"/></Node>
<Node ID="N188"><ViewType Name="DefaultNodeView">
<Property Key="Colour" Value="0.500000 0.500000 0.500000"/><Property Key="Radius" Value="0.020000"/></ViewType>
<Property Key="Position" Value="6.450023 5.719722 0.000000"/></Node>
<Node ID="N256"><ViewType Name="DefaultNodeView">
<Property Key="Colour" Value="0.500000 0.500000 0.500000"/><Property Key="Radius" Value="0.020000"/></ViewType>
<Property Key="Position" Value="6.450023 5.499722 0.000000"/></Node>
<Node ID="N257"><ViewType Name="DefaultNodeView">
<Property Key="Colour" Value="0.500000 0.500000 0.500000"/><Property Key="Radius" Value="0.020000"/></ViewType>
<Property Key="Position" Value="6.450023 5.939722 0.000000"/></Node>
<Node ID="N196"><ViewType Name="DefaultNodeView">
<Property Key="Colour" Value="0.500000 0.500000 0.500000"/><Property Key="Radius" Value="0.020000"/></ViewType>
<Property Key="Position" Value="6.239342 5.279723 0.000000"/></Node>
<Node ID="N258"><ViewType Name="DefaultNodeView">
<Property Key="Colour" Value="0.500000 0.500000 0.500000"/><Property Key="Radius" Value="0.020000"/></ViewType>
<Property Key="Position" Value="6.239342 4.839724 0.000000"/></Node>
<Node ID="N259"><ViewType Name="DefaultNodeView">
<Property Key="Colour" Value="0.500000 0.500000 0.500000"/><Property Key="Radius" Value="0.020000"/></ViewType>
<Property Key="Position" Value="6.239342 5.719722 0.000000"/></Node>
<Node ID="Inv_99"><ViewType Name="DefaultNodeView">
<Property Key="Colour" Value="0.05084745762711862 1.0 0.0"/><Property Key="Radius" Value="0.050000"/><Property Key="Label" Value="Cluster29"/></ViewType>
<Property Key="Position" Value="6.706563 6.269722 0.000000"/></Node>
<Node ID="Inv_97"><ViewType Name="DefaultNodeView">
<Property Key="Colour" Value="0.05084745762711862 1.0 0.0"/><Property Key="Radius" Value="0.050000"/><Property Key="Label" Value="Cluster30"/></ViewType>
<Property Key="Position" Value="6.706563 6.489721 0.000000"/></Node>
<Node ID="N135"><ViewType Name="DefaultNodeView">
<Property Key="Colour" Value="0.500000 0.500000 0.500000"/><Property Key="Radius" Value="0.020000"/></ViewType>
<Property Key="Position" Value="6.583034 6.379722 0.000000"/></Node>
<Node ID="N260"><ViewType Name="DefaultNodeView">
<Property Key="Colour" Value="0.500000 0.500000 0.500000"/><Property Key="Radius" Value="0.020000"/></ViewType>
<Property Key="Position" Value="6.583034 6.269722 0.000000"/></Node>
<Node ID="N261"><ViewType Name="DefaultNodeView">
<Property Key="Colour" Value="0.500000 0.500000 0.500000"/><Property Key="Radius" Value="0.020000"/></ViewType>
<Property Key="Position" Value="6.583034 6.489721 0.000000"/></Node>
<Node ID="Inv_98"><ViewType Name="DefaultNodeView">
<Property Key="Colour" Value="0.05084745762711862 1.0 0.0"/><Property Key="Radius" Value="0.050000"/><Property Key="Label" Value="Cluster31"/></ViewType>
<Property Key="Position" Value="6.706563 6.709722 0.000000"/></Node>
<Node ID="Inv_96"><ViewType Name="DefaultNodeView">
<Property Key="Colour" Value="0.05084745762711862 1.0 0.0"/><Property Key="Radius" Value="0.050000"/><Property Key="Label" Value="Cluster32"/></ViewType>
<Property Key="Position" Value="6.706563 6.929721 0.000000"/></Node>
<Node ID="N134"><ViewType Name="DefaultNodeView">
<Property Key="Colour" Value="0.500000 0.500000 0.500000"/><Property Key="Radius" Value="0.020000"/></ViewType>
<Property Key="Position" Value="6.583034 6.819721 0.000000"/></Node>
<Node ID="N262"><ViewType Name="DefaultNodeView">
<Property Key="Colour" Value="0.500000 0.500000 0.500000"/><Property Key="Radius" Value="0.020000"/></ViewType>
<Property Key="Position" Value="6.583034 6.709722 0.000000"/></Node>
<Node ID="N263"><ViewType Name="DefaultNodeView">
<Property Key="Colour" Value="0.500000 0.500000 0.500000"/><Property Key="Radius" Value="0.020000"/></ViewType>
<Property Key="Position" Value="6.583034 6.929721 0.000000"/></Node>
<Node ID="N180"><ViewType Name="DefaultNodeView">
<Property Key="Colour" Value="0.500000 0.500000 0.500000"/><Property Key="Radius" Value="0.020000"/></ViewType>
<Property Key="Position" Value="6.528132 6.599721 0.000000"/></Node>
<Node ID="N264"><ViewType Name="DefaultNodeView">
<Property Key="Colour" Value="0.500000 0.500000 0.500000"/><Property Key="Radius" Value="0.020000"/></ViewType>
<Property Key="Position" Value="6.528132 6.379722 0.000000"/></Node>
<Node ID="N265"><ViewType Name="DefaultNodeView">
<Property Key="Colour" Value="0.500000 0.500000 0.500000"/><Property Key="Radius" Value="0.020000"/></ViewType>
<Property Key="Position" Value="6.528132 6.819721 0.000000"/></Node>
<Node ID="Inv_59"><ViewType Name="DefaultNodeView">
<Property Key="Colour" Value="0.05084745762711862 1.0 0.0"/><Property Key="Radius" Value="0.050000"/><Property Key="Label" Value="Cluster33"/></ViewType>
<Property Key="Position" Value="6.720205 7.149721 0.000000"/></Node>
<Node ID="Inv_56"><ViewType Name="DefaultNodeView">
<Property Key="Colour" Value="0.05084745762711862 1.0 0.0"/><Property Key="Radius" Value="0.050000"/><Property Key="Label" Value="Cluster34"/></ViewType>
<Property Key="Position" Value="6.720204 7.36972 0.000000"/></Node>
<Node ID="N133"><ViewType Name="DefaultNodeView">
<Property Key="Colour" Value="0.500000 0.500000 0.500000"/><Property Key="Radius" Value="0.020000"/></ViewType>
<Property Key="Position" Value="6.564649 7.259721 0.000000"/></Node>
<Node ID="N266"><ViewType Name="DefaultNodeView">
<Property Key="Colour" Value="0.500000 0.500000 0.500000"/><Property Key="Radius" Value="0.020000"/></ViewType>
<Property Key="Position" Value="6.564649 7.149721 0.000000"/></Node>
<Node ID="N267"><ViewType Name="DefaultNodeView">
<Property Key="Colour" Value="0.500000 0.500000 0.500000"/><Property Key="Radius" Value="0.020000"/></ViewType>
<Property Key="Position" Value="6.564649 7.36972 0.000000"/></Node>
<Node ID="Inv_53"><ViewType Name="DefaultNodeView">
<Property Key="Colour" Value="0.05084745762711862 1.0 0.0"/><Property Key="Radius" Value="0.050000"/><Property Key="Label" Value="Cluster35"/></ViewType>
<Property Key="Position" Value="6.720204 7.58972 0.000000"/></Node>
<Node ID="Inv_50"><ViewType Name="DefaultNodeView">
<Property Key="Colour" Value="0.05084745762711862 1.0 0.0"/><Property Key="Radius" Value="0.050000"/><Property Key="Label" Value="Cluster36"/></ViewType>
<Property Key="Position" Value="6.720205 7.80972 0.000000"/></Node>
<Node ID="N132"><ViewType Name="DefaultNodeView">
<Property Key="Colour" Value="0.500000 0.500000 0.500000"/><Property Key="Radius" Value="0.020000"/></ViewType>
<Property Key="Position" Value="6.564649 7.69972 0.000000"/></Node>
<Node ID="N268"><ViewType Name="DefaultNodeView">
<Property Key="Colour" Value="0.500000 0.500000 0.500000"/><Property Key="Radius" Value="0.020000"/></ViewType>
<Property Key="Position" Value="6.564649 7.58972 0.000000"/></Node>
<Node ID="N269"><ViewType Name="DefaultNodeView">
<Property Key="Colour" Value="0.500000 0.500000 0.500000"/><Property Key="Radius" Value="0.020000"/></ViewType>
<Property Key="Position" Value="6.564649 7.80972 0.000000"/></Node>
<Node ID="N181"><ViewType Name="DefaultNodeView">
<Property Key="Colour" Value="0.500000 0.500000 0.500000"/><Property Key="Radius" Value="0.020000"/></ViewType>
<Property Key="Position" Value="6.497599 7.47972 0.000000"/></Node>
<Node ID="N270"><ViewType Name="DefaultNodeView">
<Property Key="Colour" Value="0.500000 0.500000 0.500000"/><Property Key="Radius" Value="0.020000"/></ViewType>
<Property Key="Position" Value="6.497599 7.259721 0.000000"/></Node>
<Node ID="N271"><ViewType Name="DefaultNodeView">
<Property Key="Colour" Value="0.500000 0.500000 0.500000"/><Property Key="Radius" Value="0.020000"/></ViewType>
<Property Key="Position" Value="6.497599 7.69972 0.000000"/></Node>
<Node ID="N189"><ViewType Name="DefaultNodeView">
<Property Key="Colour" Value="0.500000 0.500000 0.500000"/><Property Key="Radius" Value="0.020000"/></ViewType>
<Property Key="Position" Value="6.326185 7.039721 0.000000"/></Node>
<Node ID="N272"><ViewType Name="DefaultNodeView">
<Property Key="Colour" Value="0.500000 0.500000 0.500000"/><Property Key="Radius" Value="0.020000"/></ViewType>
<Property Key="Position" Value="6.326185 6.599721 0.000000"/></Node>
<Node ID="N273"><ViewType Name="DefaultNodeView">
<Property Key="Colour" Value="0.500000 0.500000 0.500000"/><Property Key="Radius" Value="0.020000"/></ViewType>
<Property Key="Position" Value="6.326185 7.47972 0.000000"/></Node>
<Node ID="Inv_107"><ViewType Name="DefaultNodeView">
<Property Key="Colour" Value="0.05084745762711862 1.0 0.0"/><Property Key="Radius" Value="0.050000"/><Property Key="Label" Value="Cluster37"/></ViewType>
<Property Key="Position" Value="7.21682 8.029719 0.000000"/></Node>
<Node ID="Inv_106"><ViewType Name="DefaultNodeView">
<Property Key="Colour" Value="0.05084745762711862 1.0 0.0"/><Property Key="Radius" Value="0.050000"/><Property Key="Label" Value="Cluster38"/></ViewType>
<Property Key="Position" Value="7.21682 8.24972 0.000000"/></Node>
<Node ID="N130"><ViewType Name="DefaultNodeView">
<Property Key="Colour" Value="0.500000 0.500000 0.500000"/><Property Key="Radius" Value="0.020000"/></ViewType>
<Property Key="Position" Value="7.055282 8.13972 0.000000"/></Node>
<Node ID="N274"><ViewType Name="DefaultNodeView">
<Property Key="Colour" Value="0.500000 0.500000 0.500000"/><Property Key="Radius" Value="0.020000"/></ViewType>
<Property Key="Position" Value="7.055282 8.029719 0.000000"/></Node>
<Node ID="N275"><ViewType Name="DefaultNodeView">
<Property Key="Colour" Value="0.500000 0.500000 0.500000"/><Property Key="Radius" Value="0.020000"/></ViewType>
<Property Key="Position" Value="7.055282 8.24972 0.000000"/></Node>
<Node ID="Inv_105"><ViewType Name="DefaultNodeView">
<Property Key="Colour" Value="0.05084745762711862 1.0 0.0"/><Property Key="Radius" Value="0.050000"/><Property Key="Label" Value="Cluster39"/></ViewType>
<Property Key="Position" Value="7.216821 8.46972 0.000000"/></Node>
<Node ID="Inv_104"><ViewType Name="DefaultNodeView">
<Property Key="Colour" Value="0.05084745762711862 1.0 0.0"/><Property Key="Radius" Value="0.050000"/><Property Key="Label" Value="Cluster40"/></ViewType>
<Property Key="Position" Value="7.216821 8.689719 0.000000"/></Node>
<Node ID="N129"><ViewType Name="DefaultNodeView">
<Property Key="Colour" Value="0.500000 0.500000 0.500000"/><Property Key="Radius" Value="0.020000"/></ViewType>
<Property Key="Position" Value="7.055282 8.57972 0.000000"/></Node>
<Node ID="N276"><ViewType Name="DefaultNodeView">
<Property Key="Colour" Value="0.500000 0.500000 0.500000"/><Property Key="Radius" Value="0.020000"/></ViewType>
<Property Key="Position" Value="7.055282 8.46972 0.000000"/></Node>
<Node ID="N277"><ViewType Name="DefaultNodeView">
<Property Key="Colour" Value="0.500000 0.500000 0.500000"/><Property Key="Radius" Value="0.020000"/></ViewType>
<Property Key="Position" Value="7.055282 8.689719 0.000000"/></Node>
<Node ID="N137"><ViewType Name="DefaultNodeView">
<Property Key="Colour" Value="0.500000 0.500000 0.500000"/><Property Key="Radius" Value="0.020000"/></ViewType>
<Property Key="Position" Value="6.986051 8.359719 0.000000"/></Node>
<Node ID="N278"><ViewType Name="DefaultNodeView">
<Property Key="Colour" Value="0.500000 0.500000 0.500000"/><Property Key="Radius" Value="0.020000"/></ViewType>
<Property Key="Position" Value="6.986051 8.13972 0.000000"/></Node>
<Node ID="N279"><ViewType Name="DefaultNodeView">
<Property Key="Colour" Value="0.500000 0.500000 0.500000"/><Property Key="Radius" Value="0.020000"/></ViewType>
<Property Key="Position" Value="6.986051 8.57972 0.000000"/></Node>
<Node ID="Inv_103"><ViewType Name="DefaultNodeView">
<Property Key="Colour" Value="0.05084745762711862 1.0 0.0"/><Property Key="Radius" Value="0.050000"/><Property Key="Label" Value="Cluster41"/></ViewType>
<Property Key="Position" Value="7.21682 8.909719 0.000000"/></Node>
<Node ID="Inv_102"><ViewType Name="DefaultNodeView">
<Property Key="Colour" Value="0.05084745762711862 1.0 0.0"/><Property Key="Radius" Value="0.050000"/><Property Key="Label" Value="Cluster42"/></ViewType>
<Property Key="Position" Value="7.21682 9.129719 0.000000"/></Node>
<Node ID="N128"><ViewType Name="DefaultNodeView">
<Property Key="Colour" Value="0.500000 0.500000 0.500000"/><Property Key="Radius" Value="0.020000"/></ViewType>
<Property Key="Position" Value="7.055282 9.019718 0.000000"/></Node>
<Node ID="N280"><ViewType Name="DefaultNodeView">
<Property Key="Colour" Value="0.500000 0.500000 0.500000"/><Property Key="Radius" Value="0.020000"/></ViewType>
<Property Key="Position" Value="7.055282 8.909719 0.000000"/></Node>
<Node ID="N281"><ViewType Name="DefaultNodeView">
<Property Key="Colour" Value="0.500000 0.500000 0.500000"/><Property Key="Radius" Value="0.020000"/></ViewType>
<Property Key="Position" Value="7.055282 9.129719 0.000000"/></Node>
<Node ID="Inv_101"><ViewType Name="DefaultNodeView">
<Property Key="Colour" Value="0.05084745762711862 1.0 0.0"/><Property Key="Radius" Value="0.050000"/><Property Key="Label" Value="Cluster43"/></ViewType>
<Property Key="Position" Value="7.216821 9.349718 0.000000"/></Node>
<Node ID="Inv_100"><ViewType Name="DefaultNodeView">
<Property Key="Colour" Value="0.05084745762711862 1.0 0.0"/><Property Key="Radius" Value="0.050000"/><Property Key="Label" Value="Cluster44"/></ViewType>
<Property Key="Position" Value="7.216821 9.569718 0.000000"/></Node>
<Node ID="N127"><ViewType Name="DefaultNodeView">
<Property Key="Colour" Value="0.500000 0.500000 0.500000"/><Property Key="Radius" Value="0.020000"/></ViewType>
<Property Key="Position" Value="7.055282 9.459719 0.000000"/></Node>
<Node ID="N282"><ViewType Name="DefaultNodeView">
<Property Key="Colour" Value="0.500000 0.500000 0.500000"/><Property Key="Radius" Value="0.020000"/></ViewType>
<Property Key="Position" Value="7.055282 9.349718 0.000000"/></Node>
<Node ID="N283"><ViewType Name="DefaultNodeView">
<Property Key="Colour" Value="0.500000 0.500000 0.500000"/><Property Key="Radius" Value="0.020000"/></ViewType>
<Property Key="Position" Value="7.055282 9.569718 0.000000"/></Node>
<Node ID="N136"><ViewType Name="DefaultNodeView">
<Property Key="Colour" Value="0.500000 0.500000 0.500000"/><Property Key="Radius" Value="0.020000"/></ViewType>
<Property Key="Position" Value="6.986051 9.239718 0.000000"/></Node>
<Node ID="N284"><ViewType Name="DefaultNodeView">
<Property Key="Colour" Value="0.500000 0.500000 0.500000"/><Property Key="Radius" Value="0.020000"/></ViewType>
<Property Key="Position" Value="6.986051 9.019718 0.000000"/></Node>
<Node ID="N285"><ViewType Name="DefaultNodeView">
<Property Key="Colour" Value="0.500000 0.500000 0.500000"/><Property Key="Radius" Value="0.020000"/></ViewType>
<Property Key="Position" Value="6.986051 9.459719 0.000000"/></Node>
<Node ID="N148"><ViewType Name="DefaultNodeView">
<Property Key="Colour" Value="0.500000 0.500000 0.500000"/><Property Key="Radius" Value="0.020000"/></ViewType>
<Property Key="Position" Value="6.921436 8.79972 0.000000"/></Node>
<Node ID="N286"><ViewType Name="DefaultNodeView">
<Property Key="Colour" Value="0.500000 0.500000 0.500000"/><Property Key="Radius" Value="0.020000"/></ViewType>
<Property Key="Position" Value="6.921436 8.359719 0.000000"/></Node>
<Node ID="N287"><ViewType Name="DefaultNodeView">
<Property Key="Colour" Value="0.500000 0.500000 0.500000"/><Property Key="Radius" Value="0.020000"/></ViewType>
<Property Key="Position" Value="6.921436 9.239718 0.000000"/></Node>
<Node ID="Inv_58"><ViewType Name="DefaultNodeView">
<Property Key="Colour" Value="0.05084745762711862 1.0 0.0"/><Property Key="Radius" Value="0.050000"/><Property Key="Label" Value="Cluster45"/></ViewType>
<Property Key="Position" Value="7.280922 9.789719 0.000000"/></Node>
<Node ID="Inv_57"><ViewType Name="DefaultNodeView">
<Property Key="Colour" Value="0.05084745762711862 1.0 0.0"/><Property Key="Radius" Value="0.050000"/><Property Key="Label" Value="Cluster46"/></ViewType>
<Property Key="Position" Value="7.280922 10.009718 0.000000"/></Node>
<Node ID="N126"><ViewType Name="DefaultNodeView">
<Property Key="Colour" Value="0.500000 0.500000 0.500000"/><Property Key="Radius" Value="0.020000"/></ViewType>
<Property Key="Position" Value="7.05987 9.899718 0.000000"/></Node>
<Node ID="N288"><ViewType Name="DefaultNodeView">
<Property Key="Colour" Value="0.500000 0.500000 0.500000"/><Property Key="Radius" Value="0.020000"/></ViewType>
<Property Key="Position" Value="7.05987 9.789719 0.000000"/></Node>
<Node ID="N289"><ViewType Name="DefaultNodeView">
<Property Key="Colour" Value="0.500000 0.500000 0.500000"/><Property Key="Radius" Value="0.020000"/></ViewType>
<Property Key="Position" Value="7.05987 10.009718 0.000000"/></Node>
<Node ID="Inv_52"><ViewType Name="DefaultNodeView">
<Property Key="Colour" Value="0.05084745762711862 1.0 0.0"/><Property Key="Radius" Value="0.050000"/><Property Key="Label" Value="Cluster47"/></ViewType>
<Property Key="Position" Value="7.280922 10.229717 0.000000"/></Node>
<Node ID="Inv_51"><ViewType Name="DefaultNodeView">
<Property Key="Colour" Value="0.05084745762711862 1.0 0.0"/><Property Key="Radius" Value="0.050000"/><Property Key="Label" Value="Cluster48"/></ViewType>
<Property Key="Position" Value="7.280922 10.449718 0.000000"/></Node>
<Node ID="N124"><ViewType Name="DefaultNodeView">
<Property Key="Colour" Value="0.500000 0.500000 0.500000"/><Property Key="Radius" Value="0.020000"/></ViewType>
<Property Key="Position" Value="7.05987 10.339717 0.000000"/></Node>
<Node ID="N290"><ViewType Name="DefaultNodeView">
<Property Key="Colour" Value="0.500000 0.500000 0.500000"/><Property Key="Radius" Value="0.020000"/></ViewType>
<Property Key="Position" Value="7.05987 10.229717 0.000000"/></Node>
<Node ID="N291"><ViewType Name="DefaultNodeView">
<Property Key="Colour" Value="0.500000 0.500000 0.500000"/><Property Key="Radius" Value="0.020000"/></ViewType>
<Property Key="Position" Value="7.05987 10.449718 0.000000"/></Node>
<Node ID="N138"><ViewType Name="DefaultNodeView">
<Property Key="Colour" Value="0.500000 0.500000 0.500000"/><Property Key="Radius" Value="0.020000"/></ViewType>
<Property Key="Position" Value="6.970396 10.119718 0.000000"/></Node>
<Node ID="N292"><ViewType Name="DefaultNodeView">
<Property Key="Colour" Value="0.500000 0.500000 0.500000"/><Property Key="Radius" Value="0.020000"/></ViewType>
<Property Key="Position" Value="6.970396 9.899718 0.000000"/></Node>
<Node ID="N293"><ViewType Name="DefaultNodeView">
<Property Key="Colour" Value="0.500000 0.500000 0.500000"/><Property Key="Radius" Value="0.020000"/></ViewType>
<Property Key="Position" Value="6.970396 10.339717 0.000000"/></Node>
<Node ID="Inv_55"><ViewType Name="DefaultNodeView">
<Property Key="Colour" Value="0.05084745762711862 1.0 0.0"/><Property Key="Radius" Value="0.050000"/><Property Key="Label" Value="Cluster49"/></ViewType>
<Property Key="Position" Value="7.280923 10.669718 0.000000"/></Node>
<Node ID="Inv_54"><ViewType Name="DefaultNodeView">
<Property Key="Colour" Value="0.05084745762711862 1.0 0.0"/><Property Key="Radius" Value="0.050000"/><Property Key="Label" Value="Cluster50"/></ViewType>
<Property Key="Position" Value="7.280923 10.889716 0.000000"/></Node>
<Node ID="N125"><ViewType Name="DefaultNodeView">
<Property Key="Colour" Value="0.500000 0.500000 0.500000"/><Property Key="Radius" Value="0.020000"/></ViewType>
<Property Key="Position" Value="7.05987 10.779717 0.000000"/></Node>
<Node ID="N294"><ViewType Name="DefaultNodeView">
<Property Key="Colour" Value="0.500000 0.500000 0.500000"/><Property Key="Radius" Value="0.020000"/></ViewType>
<Property Key="Position" Value="7.05987 10.669718 0.000000"/></Node>
<Node ID="N295"><ViewType Name="DefaultNodeView">
<Property Key="Colour" Value="0.500000 0.500000 0.500000"/><Property Key="Radius" Value="0.020000"/></ViewType>
<Property Key="Position" Value="7.05987 10.889716 0.000000"/></Node>
<Node ID="Inv_49"><ViewType Name="DefaultNodeView">
<Property Key="Colour" Value="0.05084745762711862 1.0 0.0"/><Property Key="Radius" Value="0.050000"/><Property Key="Label" Value="Cluster51"/></ViewType>
<Property Key="Position" Value="7.280923 11.109716 0.000000"/></Node>
<Node ID="Inv_48"><ViewType Name="DefaultNodeView">
<Property Key="Colour" Value="0.05084745762711862 1.0 0.0"/><Property Key="Radius" Value="0.050000"/><Property Key="Label" Value="Cluster52"/></ViewType>
<Property Key="Position" Value="7.280923 11.329717 0.000000"/></Node>
<Node ID="N123"><ViewType Name="DefaultNodeView">
<Property Key="Colour" Value="0.500000 0.500000 0.500000"/><Property Key="Radius" Value="0.020000"/></ViewType>
<Property Key="Position" Value="7.05987 11.219717 0.000000"/></Node>
<Node ID="N296"><ViewType Name="DefaultNodeView">
<Property Key="Colour" Value="0.500000 0.500000 0.500000"/><Property Key="Radius" Value="0.020000"/></ViewType>
<Property Key="Position" Value="7.05987 11.109716 0.000000"/></Node>
<Node ID="N297"><ViewType Name="DefaultNodeView">
<Property Key="Colour" Value="0.500000 0.500000 0.500000"/><Property Key="Radius" Value="0.020000"/></ViewType>
<Property Key="Position" Value="7.05987 11.329717 0.000000"/></Node>
<Node ID="N139"><ViewType Name="DefaultNodeView">
<Property Key="Colour" Value="0.500000 0.500000 0.500000"/><Property Key="Radius" Value="0.020000"/></ViewType>
<Property Key="Position" Value="6.970397 10.999717 0.000000"/></Node>
<Node ID="N298"><ViewType Name="DefaultNodeView">
<Property Key="Colour" Value="0.500000 0.500000 0.500000"/><Property Key="Radius" Value="0.020000"/></ViewType>
<Property Key="Position" Value="6.970397 10.779717 0.000000"/></Node>
<Node ID="N299"><ViewType Name="DefaultNodeView">
<Property Key="Colour" Value="0.500000 0.500000 0.500000"/><Property Key="Radius" Value="0.020000"/></ViewType>
<Property Key="Position" Value="6.970397 11.219717 0.000000"/></Node>
<Node ID="N149"><ViewType Name="DefaultNodeView">
<Property Key="Colour" Value="0.500000 0.500000 0.500000"/><Property Key="Radius" Value="0.020000"/></ViewType>
<Property Key="Position" Value="6.888703 10.559718 0.000000"/></Node>
<Node ID="N300"><ViewType Name="DefaultNodeView">
<Property Key="Colour" Value="0.500000 0.500000 0.500000"/><Property Key="Radius" Value="0.020000"/></ViewType>
<Property Key="Position" Value="6.888703 10.119718 0.000000"/></Node>
<Node ID="N301"><ViewType Name="DefaultNodeView">
<Property Key="Colour" Value="0.500000 0.500000 0.500000"/><Property Key="Radius" Value="0.020000"/></ViewType>
<Property Key="Position" Value="6.888703 10.999717 0.000000"/></Node>
<Node ID="N175"><ViewType Name="DefaultNodeView">
<Property Key="Colour" Value="0.500000 0.500000 0.500000"/><Property Key="Radius" Value="0.020000"/></ViewType>
<Property Key="Position" Value="6.692308 9.679719 0.000000"/></Node>
<Node ID="N302"><ViewType Name="DefaultNodeView">
<Property Key="Colour" Value="0.500000 0.500000 0.500000"/><Property Key="Radius" Value="0.020000"/></ViewType>
<Property Key="Position" Value="6.692308 8.79972 0.000000"/></Node>
<Node ID="N303"><ViewType Name="DefaultNodeView">
<Property Key="Colour" Value="0.500000 0.500000 0.500000"/><Property Key="Radius" Value="0.020000"/></ViewType>
<Property Key="Position" Value="6.692308 10.559718 0.000000"/></Node>
<Node ID="Inv_95"><ViewType Name="DefaultNodeView">
<Property Key="Colour" Value="0.05084745762711862 1.0 0.0"/><Property Key="Radius" Value="0.050000"/><Property Key="Label" Value="Cluster53"/></ViewType>
<Property Key="Position" Value="7.091126 11.549717 0.000000"/></Node>
<Node ID="Inv_94"><ViewType Name="DefaultNodeView">
<Property Key="Colour" Value="0.05084745762711862 1.0 0.0"/><Property Key="Radius" Value="0.050000"/><Property Key="Label" Value="Cluster54"/></ViewType>
<Property Key="Position" Value="7.085373 11.769715 0.000000"/></Node>
<Node ID="N157"><ViewType Name="DefaultNodeView">
<Property Key="Colour" Value="0.500000 0.500000 0.500000"/><Property Key="Radius" Value="0.020000"/></ViewType>
<Property Key="Position" Value="6.93825 11.659717 0.000000"/></Node>
<Node ID="N304"><ViewType Name="DefaultNodeView">
<Property Key="Colour" Value="0.500000 0.500000 0.500000"/><Property Key="Radius" Value="0.020000"/></ViewType>
<Property Key="Position" Value="6.93825 11.549717 0.000000"/></Node>
<Node ID="N305"><ViewType Name="DefaultNodeView">
<Property Key="Colour" Value="0.500000 0.500000 0.500000"/><Property Key="Radius" Value="0.020000"/></ViewType>
<Property Key="Position" Value="6.93825 11.769715 0.000000"/></Node>
<Node ID="Inv_93"><ViewType Name="DefaultNodeView">
<Property Key="Colour" Value="0.05084745762711862 1.0 0.0"/><Property Key="Radius" Value="0.050000"/><Property Key="Label" Value="Cluster55"/></ViewType>
<Property Key="Position" Value="7.090817 11.989716 0.000000"/></Node>
<Node ID="Inv_92"><ViewType Name="DefaultNodeView">
<Property Key="Colour" Value="0.05084745762711862 1.0 0.0"/><Property Key="Radius" Value="0.050000"/><Property Key="Label" Value="Cluster56"/></ViewType>
<Property Key="Position" Value="7.085682 12.209716 0.000000"/></Node>
<Node ID="N155"><ViewType Name="DefaultNodeView">
<Property Key="Colour" Value="0.500000 0.500000 0.500000"/><Property Key="Radius" Value="0.020000"/></ViewType>
<Property Key="Position" Value="6.93825 12.099715 0.000000"/></Node>
<Node ID="N306"><ViewType Name="DefaultNodeView">
<Property Key="Colour" Value="0.500000 0.500000 0.500000"/><Property Key="Radius" Value="0.020000"/></ViewType>
<Property Key="Position" Value="6.93825 11.989716 0.000000"/></Node>
<Node ID="N307"><ViewType Name="DefaultNodeView">
<Property Key="Colour" Value="0.500000 0.500000 0.500000"/><Property Key="Radius" Value="0.020000"/></ViewType>
<Property Key="Position" Value="6.93825 12.209716 0.000000"/></Node>
<Node ID="N167"><ViewType Name="DefaultNodeView">
<Property Key="Colour" Value="0.500000 0.500000 0.500000"/><Property Key="Radius" Value="0.020000"/></ViewType>
<Property Key="Position" Value="6.830739 11.879716 0.000000"/></Node>
<Node ID="N308"><ViewType Name="DefaultNodeView">
<Property Key="Colour" Value="0.500000 0.500000 0.500000"/><Property Key="Radius" Value="0.020000"/></ViewType>
<Property Key="Position" Value="6.830739 11.659717 0.000000"/></Node>
<Node ID="N309"><ViewType Name="DefaultNodeView">
<Property Key="Colour" Value="0.500000 0.500000 0.500000"/><Property Key="Radius" Value="0.020000"/></ViewType>
<Property Key="Position" Value="6.830739 12.099715 0.000000"/></Node>
<Node ID="Inv_89"><ViewType Name="DefaultNodeView">
<Property Key="Colour" Value="0.05084745762711862 1.0 0.0"/><Property Key="Radius" Value="0.050000"/><Property Key="Label" Value="Cluster57"/></ViewType>
<Property Key="Position" Value="7.090996 12.429715 0.000000"/></Node>
<Node ID="Inv_88"><ViewType Name="DefaultNodeView">
<Property Key="Colour" Value="0.05084745762711862 1.0 0.0"/><Property Key="Radius" Value="0.050000"/><Property Key="Label" Value="Cluster58"/></ViewType>
<Property Key="Position" Value="7.085504 12.649715 0.000000"/></Node>
<Node ID="N156"><ViewType Name="DefaultNodeView">
<Property Key="Colour" Value="0.500000 0.500000 0.500000"/><Property Key="Radius" Value="0.020000"/></ViewType>
<Property Key="Position" Value="6.93825 12.539716 0.000000"/></Node>
<Node ID="N310"><ViewType Name="DefaultNodeView">
<Property Key="Colour" Value="0.500000 0.500000 0.500000"/><Property Key="Radius" Value="0.020000"/></ViewType>
<Property Key="Position" Value="6.93825 12.429715 0.000000"/></Node>
<Node ID="N311"><ViewType Name="DefaultNodeView">
<Property Key="Colour" Value="0.500000 0.500000 0.500000"/><Property Key="Radius" Value="0.020000"/></ViewType>
<Property Key="Position" Value="6.93825 12.649715 0.000000"/></Node>
<Node ID="Inv_87"><ViewType Name="DefaultNodeView">
<Property Key="Colour" Value="0.05084745762711862 1.0 0.0"/><Property Key="Radius" Value="0.050000"/><Property Key="Label" Value="Cluster59"/></ViewType>
<Property Key="Position" Value="7.090696 12.869715 0.000000"/></Node>
<Node ID="Inv_86"><ViewType Name="DefaultNodeView">
<Property Key="Colour" Value="0.05084745762711862 1.0 0.0"/><Property Key="Radius" Value="0.050000"/><Property Key="Label" Value="Cluster60"/></ViewType>
<Property Key="Position" Value="7.085803 13.089715 0.000000"/></Node>
<Node ID="N154"><ViewType Name="DefaultNodeView">
<Property Key="Colour" Value="0.500000 0.500000 0.500000"/><Property Key="Radius" Value="0.020000"/></ViewType>
<Property Key="Position" Value="6.93825 12.979715 0.000000"/></Node>
<Node ID="N312"><ViewType Name="DefaultNodeView">
<Property Key="Colour" Value="0.500000 0.500000 0.500000"/><Property Key="Radius" Value="0.020000"/></ViewType>
<Property Key="Position" Value="6.93825 12.869715 0.000000"/></Node>
<Node ID="N313"><ViewType Name="DefaultNodeView">
<Property Key="Colour" Value="0.500000 0.500000 0.500000"/><Property Key="Radius" Value="0.020000"/></ViewType>
<Property Key="Position" Value="6.93825 13.089715 0.000000"/></Node>
<Node ID="N166"><ViewType Name="DefaultNodeView">
<Property Key="Colour" Value="0.500000 0.500000 0.500000"/><Property Key="Radius" Value="0.020000"/></ViewType>
<Property Key="Position" Value="6.830739 12.759715 0.000000"/></Node>
<Node ID="N314"><ViewType Name="DefaultNodeView">
<Property Key="Colour" Value="0.500000 0.500000 0.500000"/><Property Key="Radius" Value="0.020000"/></ViewType>
<Property Key="Position" Value="6.830739 12.539716 0.000000"/></Node>
<Node ID="N315"><ViewType Name="DefaultNodeView">
<Property Key="Colour" Value="0.500000 0.500000 0.500000"/><Property Key="Radius" Value="0.020000"/></ViewType>
<Property Key="Position" Value="6.830739 12.979715 0.000000"/></Node>
<Node ID="N173"><ViewType Name="DefaultNodeView">
<Property Key="Colour" Value="0.500000 0.500000 0.500000"/><Property Key="Radius" Value="0.020000"/></ViewType>
<Property Key="Position" Value="6.754593 12.319716 0.000000"/></Node>
<Node ID="N316"><ViewType Name="DefaultNodeView">
<Property Key="Colour" Value="0.500000 0.500000 0.500000"/><Property Key="Radius" Value="0.020000"/></ViewType>
<Property Key="Position" Value="6.754593 11.879716 0.000000"/></Node>
<Node ID="N317"><ViewType Name="DefaultNodeView">
<Property Key="Colour" Value="0.500000 0.500000 0.500000"/><Property Key="Radius" Value="0.020000"/></ViewType>
<Property Key="Position" Value="6.754593 12.759715 0.000000"/></Node>
<Node ID="Inv_83"><ViewType Name="DefaultNodeView">
<Property Key="Colour" Value="0.05084745762711862 1.0 0.0"/><Property Key="Radius" Value="0.050000"/><Property Key="Label" Value="Cluster61"/></ViewType>
<Property Key="Position" Value="7.091914 13.309714 0.000000"/></Node>
<Node ID="Inv_82"><ViewType Name="DefaultNodeView">
<Property Key="Colour" Value="0.05084745762711862 1.0 0.0"/><Property Key="Radius" Value="0.050000"/><Property Key="Label" Value="Cluster62"/></ViewType>
<Property Key="Position" Value="7.084586 13.529715 0.000000"/></Node>
<Node ID="N161"><ViewType Name="DefaultNodeView">
<Property Key="Colour" Value="0.500000 0.500000 0.500000"/><Property Key="Radius" Value="0.020000"/></ViewType>
<Property Key="Position" Value="6.93825 13.419714 0.000000"/></Node>
<Node ID="N318"><ViewType Name="DefaultNodeView">
<Property Key="Colour" Value="0.500000 0.500000 0.500000"/><Property Key="Radius" Value="0.020000"/></ViewType>
<Property Key="Position" Value="6.93825 13.309714 0.000000"/></Node>
<Node ID="N319"><ViewType Name="DefaultNodeView">
<Property Key="Colour" Value="0.500000 0.500000 0.500000"/><Property Key="Radius" Value="0.020000"/></ViewType>
<Property Key="Position" Value="6.93825 13.529715 0.000000"/></Node>
<Node ID="Inv_81"><ViewType Name="DefaultNodeView">
<Property Key="Colour" Value="0.05084745762711862 1.0 0.0"/><Property Key="Radius" Value="0.050000"/><Property Key="Label" Value="Cluster63"/></ViewType>
<Property Key="Position" Value="7.091759 13.749714 0.000000"/></Node>
<Node ID="Inv_80"><ViewType Name="DefaultNodeView">
<Property Key="Colour" Value="0.05084745762711862 1.0 0.0"/><Property Key="Radius" Value="0.050000"/><Property Key="Label" Value="Cluster64"/></ViewType>
<Property Key="Position" Value="7.084741 13.969714 0.000000"/></Node>
<Node ID="N160"><ViewType Name="DefaultNodeView">
<Property Key="Colour" Value="0.500000 0.500000 0.500000"/><Property Key="Radius" Value="0.020000"/></ViewType>
<Property Key="Position" Value="6.93825 13.859714 0.000000"/></Node>
<Node ID="N320"><ViewType Name="DefaultNodeView">
<Property Key="Colour" Value="0.500000 0.500000 0.500000"/><Property Key="Radius" Value="0.020000"/></ViewType>
<Property Key="Position" Value="6.93825 13.749714 0.000000"/></Node>
<Node ID="N321"><ViewType Name="DefaultNodeView">
<Property Key="Colour" Value="0.500000 0.500000 0.500000"/><Property Key="Radius" Value="0.020000"/></ViewType>
<Property Key="Position" Value="6.93825 13.969714 0.000000"/></Node>
<Node ID="N165"><ViewType Name="DefaultNodeView">
<Property Key="Colour" Value="0.500000 0.500000 0.500000"/><Property Key="Radius" Value="0.020000"/></ViewType>
<Property Key="Position" Value="6.830739 13.639714 0.000000"/></Node>
<Node ID="N322"><ViewType Name="DefaultNodeView">
<Property Key="Colour" Value="0.500000 0.500000 0.500000"/><Property Key="Radius" Value="0.020000"/></ViewType>
<Property Key="Position" Value="6.830739 13.419714 0.000000"/></Node>
<Node ID="N323"><ViewType Name="DefaultNodeView">
<Property Key="Colour" Value="0.500000 0.500000 0.500000"/><Property Key="Radius" Value="0.020000"/></ViewType>
<Property Key="Position" Value="6.830739 13.859714 0.000000"/></Node>
<Node ID="Inv_77"><ViewType Name="DefaultNodeView">
<Property Key="Colour" Value="0.05084745762711862 1.0 0.0"/><Property Key="Radius" Value="0.050000"/><Property Key="Label" Value="Cluster65"/></ViewType>
<Property Key="Position" Value="7.091553 14.189713 0.000000"/></Node>
<Node ID="Inv_76"><ViewType Name="DefaultNodeView">
<Property Key="Colour" Value="0.05084745762711862 1.0 0.0"/><Property Key="Radius" Value="0.050000"/><Property Key="Label" Value="Cluster66"/></ViewType>
<Property Key="Position" Value="7.084947 14.409714 0.000000"/></Node>
<Node ID="N159"><ViewType Name="DefaultNodeView">
<Property Key="Colour" Value="0.500000 0.500000 0.500000"/><Property Key="Radius" Value="0.020000"/></ViewType>
<Property Key="Position" Value="6.93825 14.299714 0.000000"/></Node>
<Node ID="N324"><ViewType Name="DefaultNodeView">
<Property Key="Colour" Value="0.500000 0.500000 0.500000"/><Property Key="Radius" Value="0.020000"/></ViewType>
<Property Key="Position" Value="6.93825 14.189713 0.000000"/></Node>
<Node ID="N325"><ViewType Name="DefaultNodeView">
<Property Key="Colour" Value="0.500000 0.500000 0.500000"/><Property Key="Radius" Value="0.020000"/></ViewType>
<Property Key="Position" Value="6.93825 14.409714 0.000000"/></Node>
<Node ID="Inv_75"><ViewType Name="DefaultNodeView">
<Property Key="Colour" Value="0.05084745762711862 1.0 0.0"/><Property Key="Radius" Value="0.050000"/><Property Key="Label" Value="Cluster67"/></ViewType>
<Property Key="Position" Value="7.09141 14.629713 0.000000"/></Node>
<Node ID="Inv_74"><ViewType Name="DefaultNodeView">
<Property Key="Colour" Value="0.05084745762711862 1.0 0.0"/><Property Key="Radius" Value="0.050000"/><Property Key="Label" Value="Cluster68"/></ViewType>
<Property Key="Position" Value="7.085089 14.849712 0.000000"/></Node>
<Node ID="N158"><ViewType Name="DefaultNodeView">
<Property Key="Colour" Value="0.500000 0.500000 0.500000"/><Property Key="Radius" Value="0.020000"/></ViewType>
<Property Key="Position" Value="6.93825 14.739713 0.000000"/></Node>
<Node ID="N326"><ViewType Name="DefaultNodeView">
<Property Key="Colour" Value="0.500000 0.500000 0.500000"/><Property Key="Radius" Value="0.020000"/></ViewType>
<Property Key="Position" Value="6.93825 14.629713 0.000000"/></Node>
<Node ID="N327"><ViewType Name="DefaultNodeView">
<Property Key="Colour" Value="0.500000 0.500000 0.500000"/><Property Key="Radius" Value="0.020000"/></ViewType>
<Property Key="Position" Value="6.93825 14.849712 0.000000"/></Node>
<Node ID="N164"><ViewType Name="DefaultNodeView">
<Property Key="Colour" Value="0.500000 0.500000 0.500000"/><Property Key="Radius" Value="0.020000"/></ViewType>
<Property Key="Position" Value="6.830739 14.519713 0.000000"/></Node>
<Node ID="N328"><ViewType Name="DefaultNodeView">
<Property Key="Colour" Value="0.500000 0.500000 0.500000"/><Property Key="Radius" Value="0.020000"/></ViewType>
<Property Key="Position" Value="6.830739 14.299714 0.000000"/></Node>
<Node ID="N329"><ViewType Name="DefaultNodeView">
<Property Key="Colour" Value="0.500000 0.500000 0.500000"/><Property Key="Radius" Value="0.020000"/></ViewType>
<Property Key="Position" Value="6.830739 14.739713 0.000000"/></Node>
<Node ID="N172"><ViewType Name="DefaultNodeView">
<Property Key="Colour" Value="0.500000 0.500000 0.500000"/><Property Key="Radius" Value="0.020000"/></ViewType>
<Property Key="Position" Value="6.754593 14.079713 0.000000"/></Node>
<Node ID="N330"><ViewType Name="DefaultNodeView">
<Property Key="Colour" Value="0.500000 0.500000 0.500000"/><Property Key="Radius" Value="0.020000"/></ViewType>
<Property Key="Position" Value="6.754593 13.639714 0.000000"/></Node>
<Node ID="N331"><ViewType Name="DefaultNodeView">
<Property Key="Colour" Value="0.500000 0.500000 0.500000"/><Property Key="Radius" Value="0.020000"/></ViewType>
<Property Key="Position" Value="6.754593 14.519713 0.000000"/></Node>
<Node ID="N176"><ViewType Name="DefaultNodeView">
<Property Key="Colour" Value="0.500000 0.500000 0.500000"/><Property Key="Radius" Value="0.020000"/></ViewType>
<Property Key="Position" Value="6.684265 13.199715 0.000000"/></Node>
<Node ID="N332"><ViewType Name="DefaultNodeView">
<Property Key="Colour" Value="0.500000 0.500000 0.500000"/><Property Key="Radius" Value="0.020000"/></ViewType>
<Property Key="Position" Value="6.684265 12.319716 0.000000"/></Node>
<Node ID="N333"><ViewType Name="DefaultNodeView">
<Property Key="Colour" Value="0.500000 0.500000 0.500000"/><Property Key="Radius" Value="0.020000"/></ViewType>
<Property Key="Position" Value="6.684265 14.079713 0.000000"/></Node>
<Node ID="Inv_31"><ViewType Name="DefaultNodeView">
<Property Key="Colour" Value="0.05084745762711862 1.0 0.0"/><Property Key="Radius" Value="0.050000"/><Property Key="Label" Value="Cluster69"/></ViewType>
<Property Key="Position" Value="7.1782 15.069713 0.000000"/></Node>
<Node ID="Inv_29"><ViewType Name="DefaultNodeView">
<Property Key="Colour" Value="0.05084745762711862 1.0 0.0"/><Property Key="Radius" Value="0.050000"/><Property Key="Label" Value="Cluster70"/></ViewType>
<Property Key="Position" Value="7.1782 15.289713 0.000000"/></Node>
<Node ID="N141"><ViewType Name="DefaultNodeView">
<Property Key="Colour" Value="0.500000 0.500000 0.500000"/><Property Key="Radius" Value="0.020000"/></ViewType>
<Property Key="Position" Value="6.995592 15.179712 0.000000"/></Node>
<Node ID="N334"><ViewType Name="DefaultNodeView">
<Property Key="Colour" Value="0.500000 0.500000 0.500000"/><Property Key="Radius" Value="0.020000"/></ViewType>
<Property Key="Position" Value="6.995592 15.069713 0.000000"/></Node>
<Node ID="N335"><ViewType Name="DefaultNodeView">
<Property Key="Colour" Value="0.500000 0.500000 0.500000"/><Property Key="Radius" Value="0.020000"/></ViewType>
<Property Key="Position" Value="6.995592 15.289713 0.000000"/></Node>
<Node ID="Inv_27"><ViewType Name="DefaultNodeView">
<Property Key="Colour" Value="0.05084745762711862 1.0 0.0"/><Property Key="Radius" Value="0.050000"/><Property Key="Label" Value="Cluster71"/></ViewType>
<Property Key="Position" Value="7.1782 15.509713 0.000000"/></Node>
<Node ID="Inv_25"><ViewType Name="DefaultNodeView">
<Property Key="Colour" Value="0.05084745762711862 1.0 0.0"/><Property Key="Radius" Value="0.050000"/><Property Key="Label" Value="Cluster72"/></ViewType>
<Property Key="Position" Value="7.1782 15.729712 0.000000"/></Node>
<Node ID="N140"><ViewType Name="DefaultNodeView">
<Property Key="Colour" Value="0.500000 0.500000 0.500000"/><Property Key="Radius" Value="0.020000"/></ViewType>
<Property Key="Position" Value="6.995592 15.619712 0.000000"/></Node>
<Node ID="N336"><ViewType Name="DefaultNodeView">
<Property Key="Colour" Value="0.500000 0.500000 0.500000"/><Property Key="Radius" Value="0.020000"/></ViewType>
<Property Key="Position" Value="6.995592 15.509713 0.000000"/></Node>
<Node ID="N337"><ViewType Name="DefaultNodeView">
<Property Key="Colour" Value="0.500000 0.500000 0.500000"/><Property Key="Radius" Value="0.020000"/></ViewType>
<Property Key="Position" Value="6.995592 15.729712 0.000000"/></Node>
<Node ID="N151"><ViewType Name="DefaultNodeView">
<Property Key="Colour" Value="0.500000 0.500000 0.500000"/><Property Key="Radius" Value="0.020000"/></ViewType>
<Property Key="Position" Value="6.918896 15.399713 0.000000"/></Node>
<Node ID="N338"><ViewType Name="DefaultNodeView">
<Property Key="Colour" Value="0.500000 0.500000 0.500000"/><Property Key="Radius" Value="0.020000"/></ViewType>
<Property Key="Position" Value="6.918896 15.179712 0.000000"/></Node>
<Node ID="N339"><ViewType Name="DefaultNodeView">
<Property Key="Colour" Value="0.500000 0.500000 0.500000"/><Property Key="Radius" Value="0.020000"/></ViewType>
<Property Key="Position" Value="6.918896 15.619712 0.000000"/></Node>
<Node ID="Inv_23"><ViewType Name="DefaultNodeView">
<Property Key="Colour" Value="0.05084745762711862 1.0 0.0"/><Property Key="Radius" Value="0.050000"/><Property Key="Label" Value="Cluster73"/></ViewType>
<Property Key="Position" Value="7.1782 15.949712 0.000000"/></Node>
<Node ID="Inv_21"><ViewType Name="DefaultNodeView">
<Property Key="Colour" Value="0.05084745762711862 1.0 0.0"/><Property Key="Radius" Value="0.050000"/><Property Key="Label" Value="Cluster74"/></ViewType>
<Property Key="Position" Value="7.1782 16.16971 0.000000"/></Node>
<Node ID="N143"><ViewType Name="DefaultNodeView">
<Property Key="Colour" Value="0.500000 0.500000 0.500000"/><Property Key="Radius" Value="0.020000"/></ViewType>
<Property Key="Position" Value="6.995592 16.05971 0.000000"/></Node>
<Node ID="N340"><ViewType Name="DefaultNodeView">
<Property Key="Colour" Value="0.500000 0.500000 0.500000"/><Property Key="Radius" Value="0.020000"/></ViewType>
<Property Key="Position" Value="6.995592 15.949712 0.000000"/></Node>
<Node ID="N341"><ViewType Name="DefaultNodeView">
<Property Key="Colour" Value="0.500000 0.500000 0.500000"/><Property Key="Radius" Value="0.020000"/></ViewType>
<Property Key="Position" Value="6.995592 16.16971 0.000000"/></Node>
<Node ID="Inv_19"><ViewType Name="DefaultNodeView">
<Property Key="Colour" Value="0.05084745762711862 1.0 0.0"/><Property Key="Radius" Value="0.050000"/><Property Key="Label" Value="Cluster75"/></ViewType>
<Property Key="Position" Value="7.1782 16.389711 0.000000"/></Node>
<Node ID="Inv_17"><ViewType Name="DefaultNodeView">
<Property Key="Colour" Value="0.05084745762711862 1.0 0.0"/><Property Key="Radius" Value="0.050000"/><Property Key="Label" Value="Cluster76"/></ViewType>
<Property Key="Position" Value="7.1782 16.609711 0.000000"/></Node>
<Node ID="N142"><ViewType Name="DefaultNodeView">
<Property Key="Colour" Value="0.500000 0.500000 0.500000"/><Property Key="Radius" Value="0.020000"/></ViewType>
<Property Key="Position" Value="6.995592 16.499712 0.000000"/></Node>
<Node ID="N342"><ViewType Name="DefaultNodeView">
<Property Key="Colour" Value="0.500000 0.500000 0.500000"/><Property Key="Radius" Value="0.020000"/></ViewType>
<Property Key="Position" Value="6.995592 16.389711 0.000000"/></Node>
<Node ID="N343"><ViewType Name="DefaultNodeView">
<Property Key="Colour" Value="0.500000 0.500000 0.500000"/><Property Key="Radius" Value="0.020000"/></ViewType>
<Property Key="Position" Value="6.995592 16.609711 0.000000"/></Node>
<Node ID="N150"><ViewType Name="DefaultNodeView">
<Property Key="Colour" Value="0.500000 0.500000 0.500000"/><Property Key="Radius" Value="0.020000"/></ViewType>
<Property Key="Position" Value="6.918896 16.279711 0.000000"/></Node>
<Node ID="N344"><ViewType Name="DefaultNodeView">
<Property Key="Colour" Value="0.500000 0.500000 0.500000"/><Property Key="Radius" Value="0.020000"/></ViewType>
<Property Key="Position" Value="6.918896 16.05971 0.000000"/></Node>
<Node ID="N345"><ViewType Name="DefaultNodeView">
<Property Key="Colour" Value="0.500000 0.500000 0.500000"/><Property Key="Radius" Value="0.020000"/></ViewType>
<Property Key="Position" Value="6.918896 16.499712 0.000000"/></Node>
<Node ID="N162"><ViewType Name="DefaultNodeView">
<Property Key="Colour" Value="0.500000 0.500000 0.500000"/><Property Key="Radius" Value="0.020000"/></ViewType>
<Property Key="Position" Value="6.847882 15.839711 0.000000"/></Node>
<Node ID="N346"><ViewType Name="DefaultNodeView">
<Property Key="Colour" Value="0.500000 0.500000 0.500000"/><Property Key="Radius" Value="0.020000"/></ViewType>
<Property Key="Position" Value="6.847882 15.399713 0.000000"/></Node>
<Node ID="N347"><ViewType Name="DefaultNodeView">
<Property Key="Colour" Value="0.500000 0.500000 0.500000"/><Property Key="Radius" Value="0.020000"/></ViewType>
<Property Key="Position" Value="6.847882 16.279711 0.000000"/></Node>
<Node ID="Inv_30"><ViewType Name="DefaultNodeView">
<Property Key="Colour" Value="0.05084745762711862 1.0 0.0"/><Property Key="Radius" Value="0.050000"/><Property Key="Label" Value="Cluster77"/></ViewType>
<Property Key="Position" Value="7.178012 16.82971 0.000000"/></Node>
<Node ID="Inv_28"><ViewType Name="DefaultNodeView">
<Property Key="Colour" Value="0.05084745762711862 1.0 0.0"/><Property Key="Radius" Value="0.050000"/><Property Key="Label" Value="Cluster78"/></ViewType>
<Property Key="Position" Value="7.178012 17.049711 0.000000"/></Node>
<Node ID="N146"><ViewType Name="DefaultNodeView">
<Property Key="Colour" Value="0.500000 0.500000 0.500000"/><Property Key="Radius" Value="0.020000"/></ViewType>
<Property Key="Position" Value="6.995403 16.939711 0.000000"/></Node>
<Node ID="N348"><ViewType Name="DefaultNodeView">
<Property Key="Colour" Value="0.500000 0.500000 0.500000"/><Property Key="Radius" Value="0.020000"/></ViewType>
<Property Key="Position" Value="6.995403 16.82971 0.000000"/></Node>
<Node ID="N349"><ViewType Name="DefaultNodeView">
<Property Key="Colour" Value="0.500000 0.500000 0.500000"/><Property Key="Radius" Value="0.020000"/></ViewType>
<Property Key="Position" Value="6.995403 17.049711 0.000000"/></Node>
<Node ID="Inv_22"><ViewType Name="DefaultNodeView">
<Property Key="Colour" Value="0.05084745762711862 1.0 0.0"/><Property Key="Radius" Value="0.050000"/><Property Key="Label" Value="Cluster79"/></ViewType>
<Property Key="Position" Value="7.178012 17.269711 0.000000"/></Node>
<Node ID="Inv_20"><ViewType Name="DefaultNodeView">
<Property Key="Colour" Value="0.05084745762711862 1.0 0.0"/><Property Key="Radius" Value="0.050000"/><Property Key="Label" Value="Cluster80"/></ViewType>
<Property Key="Position" Value="7.178012 17.489712 0.000000"/></Node>
<Node ID="N145"><ViewType Name="DefaultNodeView">
<Property Key="Colour" Value="0.500000 0.500000 0.500000"/><Property Key="Radius" Value="0.020000"/></ViewType>
<Property Key="Position" Value="6.995403 17.379711 0.000000"/></Node>
<Node ID="N350"><ViewType Name="DefaultNodeView">
<Property Key="Colour" Value="0.500000 0.500000 0.500000"/><Property Key="Radius" Value="0.020000"/></ViewType>
<Property Key="Position" Value="6.995403 17.269711 0.000000"/></Node>
<Node ID="N351"><ViewType Name="DefaultNodeView">
<Property Key="Colour" Value="0.500000 0.500000 0.500000"/><Property Key="Radius" Value="0.020000"/></ViewType>
<Property Key="Position" Value="6.995403 17.489712 0.000000"/></Node>
<Node ID="N152"><ViewType Name="DefaultNodeView">
<Property Key="Colour" Value="0.500000 0.500000 0.500000"/><Property Key="Radius" Value="0.020000"/></ViewType>
<Property Key="Position" Value="6.918708 17.159712 0.000000"/></Node>
<Node ID="N352"><ViewType Name="DefaultNodeView">
<Property Key="Colour" Value="0.500000 0.500000 0.500000"/><Property Key="Radius" Value="0.020000"/></ViewType>
<Property Key="Position" Value="6.918708 16.939711 0.000000"/></Node>
<Node ID="N353"><ViewType Name="DefaultNodeView">
<Property Key="Colour" Value="0.500000 0.500000 0.500000"/><Property Key="Radius" Value="0.020000"/></ViewType>
<Property Key="Position" Value="6.918708 17.379711 0.000000"/></Node>
<Node ID="Inv_26"><ViewType Name="DefaultNodeView">
<Property Key="Colour" Value="0.05084745762711862 1.0 0.0"/><Property Key="Radius" Value="0.050000"/><Property Key="Label" Value="Cluster81"/></ViewType>
<Property Key="Position" Value="7.178012 17.709711 0.000000"/></Node>
<Node ID="Inv_24"><ViewType Name="DefaultNodeView">
<Property Key="Colour" Value="0.05084745762711862 1.0 0.0"/><Property Key="Radius" Value="0.050000"/><Property Key="Label" Value="Cluster82"/></ViewType>
<Property Key="Position" Value="7.178012 17.929708 0.000000"/></Node>
<Node ID="N147"><ViewType Name="DefaultNodeView">
<Property Key="Colour" Value="0.500000 0.500000 0.500000"/><Property Key="Radius" Value="0.020000"/></ViewType>
<Property Key="Position" Value="6.995403 17.819712 0.000000"/></Node>
<Node ID="N354"><ViewType Name="DefaultNodeView">
<Property Key="Colour" Value="0.500000 0.500000 0.500000"/><Property Key="Radius" Value="0.020000"/></ViewType>
<Property Key="Position" Value="6.995403 17.709711 0.000000"/></Node>
<Node ID="N355"><ViewType Name="DefaultNodeView">
<Property Key="Colour" Value="0.500000 0.500000 0.500000"/><Property Key="Radius" Value="0.020000"/></ViewType>
<Property Key="Position" Value="6.995403 17.929708 0.000000"/></Node>
<Node ID="Inv_18"><ViewType Name="DefaultNodeView">
<Property Key="Colour" Value="0.05084745762711862 1.0 0.0"/><Property Key="Radius" Value="0.050000"/><Property Key="Label" Value="Cluster83"/></ViewType>
<Property Key="Position" Value="7.178012 18.14971 0.000000"/></Node>
<Node ID="Inv_16"><ViewType Name="DefaultNodeView">
<Property Key="Colour" Value="0.05084745762711862 1.0 0.0"/><Property Key="Radius" Value="0.050000"/><Property Key="Label" Value="Cluster84"/></ViewType>
<Property Key="Position" Value="7.178012 18.369709 0.000000"/></Node>
<Node ID="N144"><ViewType Name="DefaultNodeView">
<Property Key="Colour" Value="0.500000 0.500000 0.500000"/><Property Key="Radius" Value="0.020000"/></ViewType>
<Property Key="Position" Value="6.995403 18.259708 0.000000"/></Node>
<Node ID="N356"><ViewType Name="DefaultNodeView">
<Property Key="Colour" Value="0.500000 0.500000 0.500000"/><Property Key="Radius" Value="0.020000"/></ViewType>
<Property Key="Position" Value="6.995403 18.14971 0.000000"/></Node>
<Node ID="N357"><ViewType Name="DefaultNodeView">
<Property Key="Colour" Value="0.500000 0.500000 0.500000"/><Property Key="Radius" Value="0.020000"/></ViewType>
<Property Key="Position" Value="6.995403 18.369709 0.000000"/></Node>
<Node ID="N153"><ViewType Name="DefaultNodeView">
<Property Key="Colour" Value="0.500000 0.500000 0.500000"/><Property Key="Radius" Value="0.020000"/></ViewType>
<Property Key="Position" Value="6.918708 18.039709 0.000000"/></Node>
<Node ID="N358"><ViewType Name="DefaultNodeView">
<Property Key="Colour" Value="0.500000 0.500000 0.500000"/><Property Key="Radius" Value="0.020000"/></ViewType>
<Property Key="Position" Value="6.918708 17.819712 0.000000"/></Node>
<Node ID="N359"><ViewType Name="DefaultNodeView">
<Property Key="Colour" Value="0.500000 0.500000 0.500000"/><Property Key="Radius" Value="0.020000"/></ViewType>
<Property Key="Position" Value="6.918708 18.259708 0.000000"/></Node>
<Node ID="N163"><ViewType Name="DefaultNodeView">
<Property Key="Colour" Value="0.500000 0.500000 0.500000"/><Property Key="Radius" Value="0.020000"/></ViewType>
<Property Key="Position" Value="6.847693 17.59971 0.000000"/></Node>
<Node ID="N360"><ViewType Name="DefaultNodeView">
<Property Key="Colour" Value="0.500000 0.500000 0.500000"/><Property Key="Radius" Value="0.020000"/></ViewType>
<Property Key="Position" Value="6.847693 17.159712 0.000000"/></Node>
<Node ID="N361"><ViewType Name="DefaultNodeView">
<Property Key="Colour" Value="0.500000 0.500000 0.500000"/><Property Key="Radius" Value="0.020000"/></ViewType>
<Property Key="Position" Value="6.847693 18.039709 0.000000"/></Node>
<Node ID="N177"><ViewType Name="DefaultNodeView">
<Property Key="Colour" Value="0.500000 0.500000 0.500000"/><Property Key="Radius" Value="0.020000"/></ViewType>
<Property Key="Position" Value="6.604267 16.719709 0.000000"/></Node>
<Node ID="N362"><ViewType Name="DefaultNodeView">
<Property Key="Colour" Value="0.500000 0.500000 0.500000"/><Property Key="Radius" Value="0.020000"/></ViewType>
<Property Key="Position" Value="6.604267 15.839711 0.000000"/></Node>
<Node ID="N363"><ViewType Name="DefaultNodeView">
<Property Key="Colour" Value="0.500000 0.500000 0.500000"/><Property Key="Radius" Value="0.020000"/></ViewType>
<Property Key="Position" Value="6.604267 17.59971 0.000000"/></Node>
<Node ID="N178"><ViewType Name="DefaultNodeView">
<Property Key="Colour" Value="0.500000 0.500000 0.500000"/><Property Key="Radius" Value="0.020000"/></ViewType>
<Property Key="Position" Value="6.585906 14.959712 0.000000"/></Node>
<Node ID="N364"><ViewType Name="DefaultNodeView">
<Property Key="Colour" Value="0.500000 0.500000 0.500000"/><Property Key="Radius" Value="0.020000"/></ViewType>
<Property Key="Position" Value="6.585906 13.199715 0.000000"/></Node>
<Node ID="N365"><ViewType Name="DefaultNodeView">
<Property Key="Colour" Value="0.500000 0.500000 0.500000"/><Property Key="Radius" Value="0.020000"/></ViewType>
<Property Key="Position" Value="6.585906 16.719709 0.000000"/></Node>
<Node ID="N179"><ViewType Name="DefaultNodeView">
<Property Key="Colour" Value="0.500000 0.500000 0.500000"/><Property Key="Radius" Value="0.020000"/></ViewType>
<Property Key="Position" Value="6.557668 12.319715 0.000000"/></Node>
<Node ID="N366"><ViewType Name="DefaultNodeView">
<Property Key="Colour" Value="0.500000 0.500000 0.500000"/><Property Key="Radius" Value="0.020000"/></ViewType>
<Property Key="Position" Value="6.557668 9.679719 0.000000"/></Node>
<Node ID="N367"><ViewType Name="DefaultNodeView">
<Property Key="Colour" Value="0.500000 0.500000 0.500000"/><Property Key="Radius" Value="0.020000"/></ViewType>
<Property Key="Position" Value="6.557668 14.959712 0.000000"/></Node>
<Node ID="Inv_42"><ViewType Name="DefaultNodeView">
<Property Key="Colour" Value="0.05084745762711862 1.0 0.0"/><Property Key="Radius" Value="0.050000"/><Property Key="Label" Value="Cluster85"/></ViewType>
<Property Key="Position" Value="7.051168 18.589708 0.000000"/></Node>
<Node ID="Inv_33"><ViewType Name="DefaultNodeView">
<Property Key="Colour" Value="0.05084745762711862 1.0 0.0"/><Property Key="Radius" Value="0.050000"/><Property Key="Label" Value="Cluster86"/></ViewType>
<Property Key="Position" Value="7.161654 18.80971 0.000000"/></Node>
<Node ID="Inv_32"><ViewType Name="DefaultNodeView">
<Property Key="Colour" Value="0.05084745762711862 1.0 0.0"/><Property Key="Radius" Value="0.050000"/><Property Key="Label" Value="Cluster87"/></ViewType>
<Property Key="Position" Value="7.161654 19.029709 0.000000"/></Node>
<Node ID="N114"><ViewType Name="DefaultNodeView">
<Property Key="Colour" Value="0.500000 0.500000 0.500000"/><Property Key="Radius" Value="0.020000"/></ViewType>
<Property Key="Position" Value="6.940601 18.919708 0.000000"/></Node>
<Node ID="N368"><ViewType Name="DefaultNodeView">
<Property Key="Colour" Value="0.500000 0.500000 0.500000"/><Property Key="Radius" Value="0.020000"/></ViewType>
<Property Key="Position" Value="6.940601 18.80971 0.000000"/></Node>
<Node ID="N369"><ViewType Name="DefaultNodeView">
<Property Key="Colour" Value="0.500000 0.500000 0.500000"/><Property Key="Radius" Value="0.020000"/></ViewType>
<Property Key="Position" Value="6.940601 19.029709 0.000000"/></Node>
<Node ID="N122"><ViewType Name="DefaultNodeView">
<Property Key="Colour" Value="0.500000 0.500000 0.500000"/><Property Key="Radius" Value="0.020000"/></ViewType>
<Property Key="Position" Value="6.581411 18.754707 0.000000"/></Node>
<Node ID="N370"><ViewType Name="DefaultNodeView">
<Property Key="Colour" Value="0.500000 0.500000 0.500000"/><Property Key="Radius" Value="0.020000"/></ViewType>
<Property Key="Position" Value="6.581411 18.589708 0.000000"/></Node>
<Node ID="N371"><ViewType Name="DefaultNodeView">
<Property Key="Colour" Value="0.500000 0.500000 0.500000"/><Property Key="Radius" Value="0.020000"/></ViewType>
<Property Key="Position" Value="6.581411 18.919708 0.000000"/></Node>
<Node ID="Inv_37"><ViewType Name="DefaultNodeView">
<Property Key="Colour" Value="0.05084745762711862 1.0 0.0"/><Property Key="Radius" Value="0.050000"/><Property Key="Label" Value="Cluster88"/></ViewType>
<Property Key="Position" Value="7.711422 19.249708 0.000000"/></Node>
<Node ID="Inv_35"><ViewType Name="DefaultNodeView">
<Property Key="Colour" Value="0.05084745762711862 1.0 0.0"/><Property Key="Radius" Value="0.050000"/><Property Key="Label" Value="Cluster89"/></ViewType>
<Property Key="Position" Value="7.807992 19.469709 0.000000"/></Node>
<Node ID="Inv_47"><ViewType Name="DefaultNodeView">
<Property Key="Colour" Value="0.05084745762711862 1.0 0.0"/><Property Key="Radius" Value="0.050000"/><Property Key="Label" Value="Cluster90"/></ViewType>
<Property Key="Position" Value="7.694631 19.689709 0.000000"/></Node>
<Node ID="Inv_7"><ViewType Name="DefaultNodeView">
<Property Key="Colour" Value="0.05084745762711862 1.0 0.0"/><Property Key="Radius" Value="0.050000"/><Property Key="Label" Value="Cluster91"/></ViewType>
<Property Key="Position" Value="7.699495 19.909706 0.000000"/></Node>
<Node ID="Inv_44"><ViewType Name="DefaultNodeView">
<Property Key="Colour" Value="0.05084745762711862 1.0 0.0"/><Property Key="Radius" Value="0.050000"/><Property Key="Label" Value="Cluster92"/></ViewType>
<Property Key="Position" Value="7.661236 20.129707 0.000000"/></Node>
<Node ID="Inv_43"><ViewType Name="DefaultNodeView">
<Property Key="Colour" Value="0.05084745762711862 1.0 0.0"/><Property Key="Radius" Value="0.050000"/><Property Key="Label" Value="Cluster93"/></ViewType>
<Property Key="Position" Value="7.666695 20.349707 0.000000"/></Node>
<Node ID="N115"><ViewType Name="DefaultNodeView">
<Property Key="Colour" Value="0.500000 0.500000 0.500000"/><Property Key="Radius" Value="0.020000"/></ViewType>
<Property Key="Position" Value="7.348965 20.239706 0.000000"/></Node>
<Node ID="N372"><ViewType Name="DefaultNodeView">
<Property Key="Colour" Value="0.500000 0.500000 0.500000"/><Property Key="Radius" Value="0.020000"/></ViewType>
<Property Key="Position" Value="7.348965 20.129707 0.000000"/></Node>
<Node ID="N373"><ViewType Name="DefaultNodeView">
<Property Key="Colour" Value="0.500000 0.500000 0.500000"/><Property Key="Radius" Value="0.020000"/></ViewType>
<Property Key="Position" Value="7.348965 20.349707 0.000000"/></Node>
<Node ID="Inv_6"><ViewType Name="DefaultNodeView">
<Property Key="Colour" Value="0.05084745762711862 1.0 0.0"/><Property Key="Radius" Value="0.050000"/><Property Key="Label" Value="Cluster94"/></ViewType>
<Property Key="Position" Value="7.699727 20.569708 0.000000"/></Node>
<Node ID="N119"><ViewType Name="DefaultNodeView">
<Property Key="Colour" Value="0.500000 0.500000 0.500000"/><Property Key="Radius" Value="0.020000"/></ViewType>
<Property Key="Position" Value="7.02127 20.404707 0.000000"/></Node>
<Node ID="N374"><ViewType Name="DefaultNodeView">
<Property Key="Colour" Value="0.500000 0.500000 0.500000"/><Property Key="Radius" Value="0.020000"/></ViewType>
<Property Key="Position" Value="7.02127 20.239706 0.000000"/></Node>
<Node ID="N375"><ViewType Name="DefaultNodeView">
<Property Key="Colour" Value="0.500000 0.500000 0.500000"/><Property Key="Radius" Value="0.020000"/></ViewType>
<Property Key="Position" Value="7.02127 20.569708 0.000000"/></Node>
<Node ID="N120"><ViewType Name="DefaultNodeView">
<Property Key="Colour" Value="0.500000 0.500000 0.500000"/><Property Key="Radius" Value="0.020000"/></ViewType>
<Property Key="Position" Value="7.010383 20.157206 0.000000"/></Node>
<Node ID="N376"><ViewType Name="DefaultNodeView">
<Property Key="Colour" Value="0.500000 0.500000 0.500000"/><Property Key="Radius" Value="0.020000"/></ViewType>
<Property Key="Position" Value="7.010383 19.909706 0.000000"/></Node>
<Node ID="N377"><ViewType Name="DefaultNodeView">
<Property Key="Colour" Value="0.500000 0.500000 0.500000"/><Property Key="Radius" Value="0.020000"/></ViewType>
<Property Key="Position" Value="7.010383 20.404707 0.000000"/></Node>
<Node ID="N121"><ViewType Name="DefaultNodeView">
<Property Key="Colour" Value="0.500000 0.500000 0.500000"/><Property Key="Radius" Value="0.020000"/></ViewType>
<Property Key="Position" Value="7.002507 19.923456 0.000000"/></Node>
<Node ID="N378"><ViewType Name="DefaultNodeView">
<Property Key="Colour" Value="0.500000 0.500000 0.500000"/><Property Key="Radius" Value="0.020000"/></ViewType>
<Property Key="Position" Value="7.002507 19.689709 0.000000"/></Node>
<Node ID="N379"><ViewType Name="DefaultNodeView">
<Property Key="Colour" Value="0.500000 0.500000 0.500000"/><Property Key="Radius" Value="0.020000"/></ViewType>
<Property Key="Position" Value="7.002507 20.157206 0.000000"/></Node>
<Node ID="N131"><ViewType Name="DefaultNodeView">
<Property Key="Colour" Value="0.500000 0.500000 0.500000"/><Property Key="Radius" Value="0.020000"/></ViewType>
<Property Key="Position" Value="6.895076 19.696583 0.000000"/></Node>
<Node ID="N380"><ViewType Name="DefaultNodeView">
<Property Key="Colour" Value="0.500000 0.500000 0.500000"/><Property Key="Radius" Value="0.020000"/></ViewType>
<Property Key="Position" Value="6.895076 19.469709 0.000000"/></Node>
<Node ID="N381"><ViewType Name="DefaultNodeView">
<Property Key="Colour" Value="0.500000 0.500000 0.500000"/><Property Key="Radius" Value="0.020000"/></ViewType>
<Property Key="Position" Value="6.895076 19.923456 0.000000"/></Node>
<Node ID="Inv_34"><ViewType Name="DefaultNodeView">
<Property Key="Colour" Value="0.05084745762711862 1.0 0.0"/><Property Key="Radius" Value="0.050000"/><Property Key="Label" Value="Cluster95"/></ViewType>
<Property Key="Position" Value="7.774601 20.789707 0.000000"/></Node>
<Node ID="Inv_36"><ViewType Name="DefaultNodeView">
<Property Key="Colour" Value="0.05084745762711862 1.0 0.0"/><Property Key="Radius" Value="0.050000"/><Property Key="Label" Value="Cluster96"/></ViewType>
<Property Key="Position" Value="7.826062 21.009706 0.000000"/></Node>
<Node ID="Inv_5"><ViewType Name="DefaultNodeView">
<Property Key="Colour" Value="0.05084745762711862 1.0 0.0"/><Property Key="Radius" Value="0.050000"/><Property Key="Label" Value="Cluster97"/></ViewType>
<Property Key="Position" Value="7.826062 21.229708 0.000000"/></Node>
<Node ID="N118"><ViewType Name="DefaultNodeView">
<Property Key="Colour" Value="0.500000 0.500000 0.500000"/><Property Key="Radius" Value="0.020000"/></ViewType>
<Property Key="Position" Value="6.986063 21.119707 0.000000"/></Node>
<Node ID="N382"><ViewType Name="DefaultNodeView">
<Property Key="Colour" Value="0.500000 0.500000 0.500000"/><Property Key="Radius" Value="0.020000"/></ViewType>
<Property Key="Position" Value="6.986063 21.009706 0.000000"/></Node>
<Node ID="N383"><ViewType Name="DefaultNodeView">
<Property Key="Colour" Value="0.500000 0.500000 0.500000"/><Property Key="Radius" Value="0.020000"/></ViewType>
<Property Key="Position" Value="6.986063 21.229708 0.000000"/></Node>
<Node ID="Inv_41"><ViewType Name="DefaultNodeView">
<Property Key="Colour" Value="0.05084745762711862 1.0 0.0"/><Property Key="Radius" Value="0.050000"/><Property Key="Label" Value="Cluster98"/></ViewType>
<Property Key="Position" Value="7.773644 21.449707 0.000000"/></Node>
<Node ID="Inv_40"><ViewType Name="DefaultNodeView">
<Property Key="Colour" Value="0.05084745762711862 1.0 0.0"/><Property Key="Radius" Value="0.050000"/><Property Key="Label" Value="Cluster99"/></ViewType>
<Property Key="Position" Value="7.785568 21.669704 0.000000"/></Node>
<Node ID="N111"><ViewType Name="DefaultNodeView">
<Property Key="Colour" Value="0.500000 0.500000 0.500000"/><Property Key="Radius" Value="0.020000"/></ViewType>
<Property Key="Position" Value="7.385856 21.559706 0.000000"/></Node>
<Node ID="N384"><ViewType Name="DefaultNodeView">
<Property Key="Colour" Value="0.500000 0.500000 0.500000"/><Property Key="Radius" Value="0.020000"/></ViewType>
<Property Key="Position" Value="7.385856 21.449707 0.000000"/></Node>
<Node ID="N385"><ViewType Name="DefaultNodeView">
<Property Key="Colour" Value="0.500000 0.500000 0.500000"/><Property Key="Radius" Value="0.020000"/></ViewType>
<Property Key="Position" Value="7.385856 21.669704 0.000000"/></Node>
<Node ID="Inv_39"><ViewType Name="DefaultNodeView">
<Property Key="Colour" Value="0.05084745762711862 1.0 0.0"/><Property Key="Radius" Value="0.050000"/><Property Key="Label" Value="Cluster100"/></ViewType>
<Property Key="Position" Value="7.773418 21.889706 0.000000"/></Node>
<Node ID="Inv_38"><ViewType Name="DefaultNodeView">
<Property Key="Colour" Value="0.05084745762711862 1.0 0.0"/><Property Key="Radius" Value="0.050000"/><Property Key="Label" Value="Cluster101"/></ViewType>
<Property Key="Position" Value="7.785793 22.109705 0.000000"/></Node>
<Node ID="N110"><ViewType Name="DefaultNodeView">
<Property Key="Colour" Value="0.500000 0.500000 0.500000"/><Property Key="Radius" Value="0.020000"/></ViewType>
<Property Key="Position" Value="7.385856 21.999706 0.000000"/></Node>
<Node ID="N386"><ViewType Name="DefaultNodeView">
<Property Key="Colour" Value="0.500000 0.500000 0.500000"/><Property Key="Radius" Value="0.020000"/></ViewType>
<Property Key="Position" Value="7.385856 21.889706 0.000000"/></Node>
<Node ID="N387"><ViewType Name="DefaultNodeView">
<Property Key="Colour" Value="0.500000 0.500000 0.500000"/><Property Key="Radius" Value="0.020000"/></ViewType>
<Property Key="Position" Value="7.385856 22.109705 0.000000"/></Node>
<Node ID="N116"><ViewType Name="DefaultNodeView">
<Property Key="Colour" Value="0.500000 0.500000 0.500000"/><Property Key="Radius" Value="0.020000"/></ViewType>
<Property Key="Position" Value="7.16419 21.779705 0.000000"/></Node>
<Node ID="N388"><ViewType Name="DefaultNodeView">
<Property Key="Colour" Value="0.500000 0.500000 0.500000"/><Property Key="Radius" Value="0.020000"/></ViewType>
<Property Key="Position" Value="7.16419 21.559706 0.000000"/></Node>
<Node ID="N389"><ViewType Name="DefaultNodeView">
<Property Key="Colour" Value="0.500000 0.500000 0.500000"/><Property Key="Radius" Value="0.020000"/></ViewType>
<Property Key="Position" Value="7.16419 21.999706 0.000000"/></Node>
<Node ID="Inv_46"><ViewType Name="DefaultNodeView">
<Property Key="Colour" Value="0.05084745762711862 1.0 0.0"/><Property Key="Radius" Value="0.050000"/><Property Key="Label" Value="Cluster102"/></ViewType>
<Property Key="Position" Value="7.827166 22.329704 0.000000"/></Node>
<Node ID="Inv_45"><ViewType Name="DefaultNodeView">
<Property Key="Colour" Value="0.05084745762711862 1.0 0.0"/><Property Key="Radius" Value="0.050000"/><Property Key="Label" Value="Cluster103"/></ViewType>
<Property Key="Position" Value="7.828329 22.549706 0.000000"/></Node>
<Node ID="N112"><ViewType Name="DefaultNodeView">
<Property Key="Colour" Value="0.500000 0.500000 0.500000"/><Property Key="Radius" Value="0.020000"/></ViewType>
<Property Key="Position" Value="7.361082 22.439705 0.000000"/></Node>
<Node ID="N390"><ViewType Name="DefaultNodeView">
<Property Key="Colour" Value="0.500000 0.500000 0.500000"/><Property Key="Radius" Value="0.020000"/></ViewType>
<Property Key="Position" Value="7.361082 22.329704 0.000000"/></Node>
<Node ID="N391"><ViewType Name="DefaultNodeView">
<Property Key="Colour" Value="0.500000 0.500000 0.500000"/><Property Key="Radius" Value="0.020000"/></ViewType>
<Property Key="Position" Value="7.361082 22.549706 0.000000"/></Node>
<Node ID="Inv_4"><ViewType Name="DefaultNodeView">
<Property Key="Colour" Value="0.05084745762711862 1.0 0.0"/><Property Key="Radius" Value="0.050000"/><Property Key="Label" Value="Cluster104"/></ViewType>
<Property Key="Position" Value="7.814635 22.769705 0.000000"/></Node>
<Node ID="N113"><ViewType Name="DefaultNodeView">
<Property Key="Colour" Value="0.500000 0.500000 0.500000"/><Property Key="Radius" Value="0.020000"/></ViewType>
<Property Key="Position" Value="7.354525 22.604706 0.000000"/></Node>
<Node ID="N392"><ViewType Name="DefaultNodeView">
<Property Key="Colour" Value="0.500000 0.500000 0.500000"/><Property Key="Radius" Value="0.020000"/></ViewType>
<Property Key="Position" Value="7.354525 22.439705 0.000000"/></Node>
<Node ID="N393"><ViewType Name="DefaultNodeView">
<Property Key="Colour" Value="0.500000 0.500000 0.500000"/><Property Key="Radius" Value="0.020000"/></ViewType>
<Property Key="Position" Value="7.354525 22.769705 0.000000"/></Node>
<Node ID="Inv_3"><ViewType Name="DefaultNodeView">
<Property Key="Colour" Value="0.05084745762711862 1.0 0.0"/><Property Key="Radius" Value="0.050000"/><Property Key="Label" Value="Cluster105"/></ViewType>
<Property Key="Position" Value="7.816517 22.989704 0.000000"/></Node>
<Node ID="Inv_2"><ViewType Name="DefaultNodeView">
<Property Key="Colour" Value="0.05084745762711862 1.0 0.0"/><Property Key="Radius" Value="0.050000"/><Property Key="Label" Value="Cluster106"/></ViewType>
<Property Key="Position" Value="7.817153 23.209705 0.000000"/></Node>
<Node ID="Inv_1"><ViewType Name="DefaultNodeView">
<Property Key="Colour" Value="0.05084745762711862 1.0 0.0"/><Property Key="Radius" Value="0.050000"/><Property Key="Label" Value="Cluster107"/></ViewType>
<Property Key="Position" Value="7.815715 23.429705 0.000000"/></Node>
<Node ID="N108"><ViewType Name="DefaultNodeView">
<Property Key="Colour" Value="0.500000 0.500000 0.500000"/><Property Key="Radius" Value="0.020000"/></ViewType>
<Property Key="Position" Value="7.501434 23.319706 0.000000"/></Node>
<Node ID="N394"><ViewType Name="DefaultNodeView">
<Property Key="Colour" Value="0.500000 0.500000 0.500000"/><Property Key="Radius" Value="0.020000"/></ViewType>
<Property Key="Position" Value="7.501434 23.209705 0.000000"/></Node>
<Node ID="N395"><ViewType Name="DefaultNodeView">
<Property Key="Colour" Value="0.500000 0.500000 0.500000"/><Property Key="Radius" Value="0.020000"/></ViewType>
<Property Key="Position" Value="7.501434 23.429705 0.000000"/></Node>
<Node ID="N109"><ViewType Name="DefaultNodeView">
<Property Key="Colour" Value="0.500000 0.500000 0.500000"/><Property Key="Radius" Value="0.020000"/></ViewType>
<Property Key="Position" Value="7.468067 23.154705 0.000000"/></Node>
<Node ID="N396"><ViewType Name="DefaultNodeView">
<Property Key="Colour" Value="0.500000 0.500000 0.500000"/><Property Key="Radius" Value="0.020000"/></ViewType>
<Property Key="Position" Value="7.468067 22.989704 0.000000"/></Node>
<Node ID="N397"><ViewType Name="DefaultNodeView">
<Property Key="Colour" Value="0.500000 0.500000 0.500000"/><Property Key="Radius" Value="0.020000"/></ViewType>
<Property Key="Position" Value="7.468067 23.319706 0.000000"/></Node>
<Node ID="N117"><ViewType Name="DefaultNodeView">
<Property Key="Colour" Value="0.500000 0.500000 0.500000"/><Property Key="Radius" Value="0.020000"/></ViewType>
<Property Key="Position" Value="7.133443 22.879705 0.000000"/></Node>
<Node ID="N398"><ViewType Name="DefaultNodeView">
<Property Key="Colour" Value="0.500000 0.500000 0.500000"/><Property Key="Radius" Value="0.020000"/></ViewType>
<Property Key="Position" Value="7.133443 22.604706 0.000000"/></Node>
<Node ID="N399"><ViewType Name="DefaultNodeView">
<Property Key="Colour" Value="0.500000 0.500000 0.500000"/><Property Key="Radius" Value="0.020000"/></ViewType>
<Property Key="Position" Value="7.133443 23.154705 0.000000"/></Node>
<Node ID="N168"><ViewType Name="DefaultNodeView">
<Property Key="Colour" Value="0.500000 0.500000 0.500000"/><Property Key="Radius" Value="0.020000"/></ViewType>
<Property Key="Position" Value="6.77713 22.329704 0.000000"/></Node>
<Node ID="N400"><ViewType Name="DefaultNodeView">
<Property Key="Colour" Value="0.500000 0.500000 0.500000"/><Property Key="Radius" Value="0.020000"/></ViewType>
<Property Key="Position" Value="6.77713 21.779705 0.000000"/></Node>
<Node ID="N401"><ViewType Name="DefaultNodeView">
<Property Key="Colour" Value="0.500000 0.500000 0.500000"/><Property Key="Radius" Value="0.020000"/></ViewType>
<Property Key="Position" Value="6.77713 22.879705 0.000000"/></Node>
<Node ID="N169"><ViewType Name="DefaultNodeView">
<Property Key="Colour" Value="0.500000 0.500000 0.500000"/><Property Key="Radius" Value="0.020000"/></ViewType>
<Property Key="Position" Value="6.762642 21.724705 0.000000"/></Node>
<Node ID="N402"><ViewType Name="DefaultNodeView">
<Property Key="Colour" Value="0.500000 0.500000 0.500000"/><Property Key="Radius" Value="0.020000"/></ViewType>
<Property Key="Position" Value="6.762642 21.119707 0.000000"/></Node>
<Node ID="N403"><ViewType Name="DefaultNodeView">
<Property Key="Colour" Value="0.500000 0.500000 0.500000"/><Property Key="Radius" Value="0.020000"/></ViewType>
<Property Key="Position" Value="6.762642 22.329704 0.000000"/></Node>
<Node ID="N170"><ViewType Name="DefaultNodeView">
<Property Key="Colour" Value="0.500000 0.500000 0.500000"/><Property Key="Radius" Value="0.020000"/></ViewType>
<Property Key="Position" Value="6.743622 21.257208 0.000000"/></Node>
<Node ID="N404"><ViewType Name="DefaultNodeView">
<Property Key="Colour" Value="0.500000 0.500000 0.500000"/><Property Key="Radius" Value="0.020000"/></ViewType>
<Property Key="Position" Value="6.743622 20.789707 0.000000"/></Node>
<Node ID="N405"><ViewType Name="DefaultNodeView">
<Property Key="Colour" Value="0.500000 0.500000 0.500000"/><Property Key="Radius" Value="0.020000"/></ViewType>
<Property Key="Position" Value="6.743622 21.724705 0.000000"/></Node>
<Node ID="N171"><ViewType Name="DefaultNodeView">
<Property Key="Colour" Value="0.500000 0.500000 0.500000"/><Property Key="Radius" Value="0.020000"/></ViewType>
<Property Key="Position" Value="6.722614 20.476894 0.000000"/></Node>
<Node ID="N406"><ViewType Name="DefaultNodeView">
<Property Key="Colour" Value="0.500000 0.500000 0.500000"/><Property Key="Radius" Value="0.020000"/></ViewType>
<Property Key="Position" Value="6.722614 19.696583 0.000000"/></Node>
<Node ID="N407"><ViewType Name="DefaultNodeView">
<Property Key="Colour" Value="0.500000 0.500000 0.500000"/><Property Key="Radius" Value="0.020000"/></ViewType>
<Property Key="Position" Value="6.722614 21.257208 0.000000"/></Node>
<Node ID="N174"><ViewType Name="DefaultNodeView">
<Property Key="Colour" Value="0.500000 0.500000 0.500000"/><Property Key="Radius" Value="0.020000"/></ViewType>
<Property Key="Position" Value="6.691698 19.8633 0.000000"/></Node>
<Node ID="N408"><ViewType Name="DefaultNodeView">
<Property Key="Colour" Value="0.500000 0.500000 0.500000"/><Property Key="Radius" Value="0.020000"/></ViewType>
<Property Key="Position" Value="6.691698 19.249708 0.000000"/></Node>
<Node ID="N409"><ViewType Name="DefaultNodeView">
<Property Key="Colour" Value="0.500000 0.500000 0.500000"/><Property Key="Radius" Value="0.020000"/></ViewType>
<Property Key="Position" Value="6.691698 20.476894 0.000000"/></Node>
<Node ID="N182"><ViewType Name="DefaultNodeView">
<Property Key="Colour" Value="0.500000 0.500000 0.500000"/><Property Key="Radius" Value="0.020000"/></ViewType>
<Property Key="Position" Value="6.457698 19.309006 0.000000"/></Node>
<Node ID="N410"><ViewType Name="DefaultNodeView">
<Property Key="Colour" Value="0.500000 0.500000 0.500000"/><Property Key="Radius" Value="0.020000"/></ViewType>
<Property Key="Position" Value="6.457698 18.754707 0.000000"/></Node>
<Node ID="N411"><ViewType Name="DefaultNodeView">
<Property Key="Colour" Value="0.500000 0.500000 0.500000"/><Property Key="Radius" Value="0.020000"/></ViewType>
<Property Key="Position" Value="6.457698 19.8633 0.000000"/></Node>
<Node ID="N190"><ViewType Name="DefaultNodeView">
<Property Key="Colour" Value="0.500000 0.500000 0.500000"/><Property Key="Radius" Value="0.020000"/></ViewType>
<Property Key="Position" Value="6.297059 15.814361 0.000000"/></Node>
<Node ID="N412"><ViewType Name="DefaultNodeView">
<Property Key="Colour" Value="0.500000 0.500000 0.500000"/><Property Key="Radius" Value="0.020000"/></ViewType>
<Property Key="Position" Value="6.297059 12.319715 0.000000"/></Node>
<Node ID="N413"><ViewType Name="DefaultNodeView">
<Property Key="Colour" Value="0.500000 0.500000 0.500000"/><Property Key="Radius" Value="0.020000"/></ViewType>
<Property Key="Position" Value="6.297059 19.309006 0.000000"/></Node>
<Node ID="N195"><ViewType Name="DefaultNodeView">
<Property Key="Colour" Value="0.500000 0.500000 0.500000"/><Property Key="Radius" Value="0.020000"/></ViewType>
<Property Key="Position" Value="6.238025 11.427041 0.000000"/></Node>
<Node ID="N414"><ViewType Name="DefaultNodeView">
<Property Key="Colour" Value="0.500000 0.500000 0.500000"/><Property Key="Radius" Value="0.020000"/></ViewType>
<Property Key="Position" Value="6.238025 7.039721 0.000000"/></Node>
<Node ID="N415"><ViewType Name="DefaultNodeView">
<Property Key="Colour" Value="0.500000 0.500000 0.500000"/><Property Key="Radius" Value="0.020000"/></ViewType>
<Property Key="Position" Value="6.238025 15.814361 0.000000"/></Node>
<Node ID="N201"><ViewType Name="DefaultNodeView">
<Property Key="Colour" Value="0.500000 0.500000 0.500000"/><Property Key="Radius" Value="0.020000"/></ViewType>
<Property Key="Position" Value="6.190513 8.353381 0.000000"/></Node>
<Node ID="N416"><ViewType Name="DefaultNodeView">
<Property Key="Colour" Value="0.500000 0.500000 0.500000"/><Property Key="Radius" Value="0.020000"/></ViewType>
<Property Key="Position" Value="6.190513 5.279723 0.000000"/></Node>
<Node ID="N417"><ViewType Name="DefaultNodeView">
<Property Key="Colour" Value="0.500000 0.500000 0.500000"/><Property Key="Radius" Value="0.020000"/></ViewType>
<Property Key="Position" Value="6.190513 11.427041 0.000000"/></Node>
<Node ID="N207"><ViewType Name="DefaultNodeView">
<Property Key="Colour" Value="0.500000 0.500000 0.500000"/><Property Key="Radius" Value="0.020000"/></ViewType>
<Property Key="Position" Value="6.076844 5.785303 0.000000"/></Node>
<Node ID="N418"><ViewType Name="DefaultNodeView">
<Property Key="Colour" Value="0.500000 0.500000 0.500000"/><Property Key="Radius" Value="0.020000"/></ViewType>
<Property Key="Position" Value="6.076844 3.217225 0.000000"/></Node>
<Node ID="N419"><ViewType Name="DefaultNodeView">
<Property Key="Colour" Value="0.500000 0.500000 0.500000"/><Property Key="Radius" Value="0.020000"/></ViewType>
<Property Key="Position" Value="6.076844 8.353381 0.000000"/></Node>
<Node ID="N211"><ViewType Name="DefaultNodeView">
<Property Key="Colour" Value="0.500000 0.500000 0.500000"/><Property Key="Radius" Value="0.020000"/></ViewType>
<Property Key="Position" Value="6.018836 3.772515 0.000000"/></Node>
<Node ID="N420"><ViewType Name="DefaultNodeView">
<Property Key="Colour" Value="0.500000 0.500000 0.500000"/><Property Key="Radius" Value="0.020000"/></ViewType>
<Property Key="Position" Value="6.018836 1.759727 0.000000"/></Node>
<Node ID="N421"><ViewType Name="DefaultNodeView">
<Property Key="Colour" Value="0.500000 0.500000 0.500000"/><Property Key="Radius" Value="0.020000"/></ViewType>
<Property Key="Position" Value="6.018836 5.785303 0.000000"/></Node>
<Node ID="N212"><ViewType Name="DefaultNodeView">
<Property Key="Colour" Value="0.500000 0.500000 0.500000"/><Property Key="Radius" Value="0.020000"/></ViewType>
<Property Key="Position" Value="5.999994 2.408621 0.000000"/></Node>
<Node ID="N422"><ViewType Name="DefaultNodeView">
<Property Key="Colour" Value="0.500000 0.500000 0.500000"/><Property Key="Radius" Value="0.020000"/></ViewType>
<Property Key="Position" Value="5.999994 1.044727 0.000000"/></Node>
<Node ID="N423"><ViewType Name="DefaultNodeView">
<Property Key="Colour" Value="0.500000 0.500000 0.500000"/><Property Key="Radius" Value="0.020000"/></ViewType>
<Property Key="Position" Value="5.999994 3.772515 0.000000"/></Node>
<Node ID="N213"><ViewType Name="DefaultNodeView">
<Property Key="Colour" Value="0.500000 0.500000 0.500000"/><Property Key="Radius" Value="0.020000"/></ViewType>
<Property Key="Position" Value="5.999994 1.396674 0.000000"/></Node>
<Node ID="N424"><ViewType Name="DefaultNodeView">
<Property Key="Colour" Value="0.500000 0.500000 0.500000"/><Property Key="Radius" Value="0.020000"/></ViewType>
<Property Key="Position" Value="5.999994 0.384728 0.000000"/></Node>
<Node ID="N425"><ViewType Name="DefaultNodeView">
<Property Key="Colour" Value="0.500000 0.500000 0.500000"/><Property Key="Radius" Value="0.020000"/></ViewType>
<Property Key="Position" Value="5.999994 2.408621 0.000000"/></Node>
<Edge StartID="N194" EndID="N214"><ViewType Name="Plain Edge">
<Property Key="Radius" Value="0.020000"/><Property Key="Colour" Value="0.500000 0.500000 0.500000"/></ViewType></Edge>
<Edge StartID="N214" EndID="Inv_71"><ViewType Name="Plain Edge">
<Property Key="Radius" Value="0.020000"/><Property Key="Colour" Value="0.500000 0.500000 0.500000"/></ViewType></Edge>
<Edge StartID="N194" EndID="N215"><ViewType Name="Plain Edge">
<Property Key="Radius" Value="0.020000"/><Property Key="Colour" Value="0.500000 0.500000 0.500000"/></ViewType></Edge>
<Edge StartID="N215" EndID="Inv_70"><ViewType Name="Plain Edge">
<Property Key="Radius" Value="0.020000"/><Property Key="Colour" Value="0.500000 0.500000 0.500000"/></ViewType></Edge>
<Edge StartID="N200" EndID="N216"><ViewType Name="Plain Edge">
<Property Key="Radius" Value="0.020000"/><Property Key="Colour" Value="0.500000 0.500000 0.500000"/></ViewType></Edge>
<Edge StartID="N216" EndID="N194"><ViewType Name="Plain Edge">
<Property Key="Radius" Value="0.020000"/><Property Key="Colour" Value="0.500000 0.500000 0.500000"/></ViewType></Edge>
<Edge StartID="N200" EndID="N217"><ViewType Name="Plain Edge">
<Property Key="Radius" Value="0.020000"/><Property Key="Colour" Value="0.500000 0.500000 0.500000"/></ViewType></Edge>
<Edge StartID="N217" EndID="Inv_69"><ViewType Name="Plain Edge">
<Property Key="Radius" Value="0.020000"/><Property Key="Colour" Value="0.500000 0.500000 0.500000"/></ViewType></Edge>
<Edge StartID="N192" EndID="N218"><ViewType Name="Plain Edge">
<Property Key="Radius" Value="0.020000"/><Property Key="Colour" Value="0.500000 0.500000 0.500000"/></ViewType></Edge>
<Edge StartID="N218" EndID="Inv_65"><ViewType Name="Plain Edge">
<Property Key="Radius" Value="0.020000"/><Property Key="Colour" Value="0.500000 0.500000 0.500000"/></ViewType></Edge>
<Edge StartID="N192" EndID="N219"><ViewType Name="Plain Edge">
<Property Key="Radius" Value="0.020000"/><Property Key="Colour" Value="0.500000 0.500000 0.500000"/></ViewType></Edge>
<Edge StartID="N219" EndID="Inv_64"><ViewType Name="Plain Edge">
<Property Key="Radius" Value="0.020000"/><Property Key="Colour" Value="0.500000 0.500000 0.500000"/></ViewType></Edge>
<Edge StartID="N198" EndID="N220"><ViewType Name="Plain Edge">
<Property Key="Radius" Value="0.020000"/><Property Key="Colour" Value="0.500000 0.500000 0.500000"/></ViewType></Edge>
<Edge StartID="N220" EndID="N192"><ViewType Name="Plain Edge">
<Property Key="Radius" Value="0.020000"/><Property Key="Colour" Value="0.500000 0.500000 0.500000"/></ViewType></Edge>
<Edge StartID="N198" EndID="N221"><ViewType Name="Plain Edge">
<Property Key="Radius" Value="0.020000"/><Property Key="Colour" Value="0.500000 0.500000 0.500000"/></ViewType></Edge>
<Edge StartID="N221" EndID="Inv_63"><ViewType Name="Plain Edge">
<Property Key="Radius" Value="0.020000"/><Property Key="Colour" Value="0.500000 0.500000 0.500000"/></ViewType></Edge>
<Edge StartID="N209" EndID="N222"><ViewType Name="Plain Edge">
<Property Key="Radius" Value="0.020000"/><Property Key="Colour" Value="0.500000 0.500000 0.500000"/></ViewType></Edge>
<Edge StartID="N222" EndID="Inv_91"><ViewType Name="Plain Edge">
<Property Key="Radius" Value="0.020000"/><Property Key="Colour" Value="0.500000 0.500000 0.500000"/></ViewType></Edge>
<Edge StartID="N209" EndID="N223"><ViewType Name="Plain Edge">
<Property Key="Radius" Value="0.020000"/><Property Key="Colour" Value="0.500000 0.500000 0.500000"/></ViewType></Edge>
<Edge StartID="N223" EndID="Inv_90"><ViewType Name="Plain Edge">
<Property Key="Radius" Value="0.020000"/><Property Key="Colour" Value="0.500000 0.500000 0.500000"/></ViewType></Edge>
<Edge StartID="N208" EndID="N224"><ViewType Name="Plain Edge">
<Property Key="Radius" Value="0.020000"/><Property Key="Colour" Value="0.500000 0.500000 0.500000"/></ViewType></Edge>
<Edge StartID="N224" EndID="Inv_79"><ViewType Name="Plain Edge">
<Property Key="Radius" Value="0.020000"/><Property Key="Colour" Value="0.500000 0.500000 0.500000"/></ViewType></Edge>
<Edge StartID="N208" EndID="N225"><ViewType Name="Plain Edge">
<Property Key="Radius" Value="0.020000"/><Property Key="Colour" Value="0.500000 0.500000 0.500000"/></ViewType></Edge>
<Edge StartID="N225" EndID="Inv_78"><ViewType Name="Plain Edge">
<Property Key="Radius" Value="0.020000"/><Property Key="Colour" Value="0.500000 0.500000 0.500000"/></ViewType></Edge>
<Edge StartID="N210" EndID="N226"><ViewType Name="Plain Edge">
<Property Key="Radius" Value="0.020000"/><Property Key="Colour" Value="0.500000 0.500000 0.500000"/></ViewType></Edge>
<Edge StartID="N226" EndID="N209"><ViewType Name="Plain Edge">
<Property Key="Radius" Value="0.020000"/><Property Key="Colour" Value="0.500000 0.500000 0.500000"/></ViewType></Edge>
<Edge StartID="N210" EndID="N227"><ViewType Name="Plain Edge">
<Property Key="Radius" Value="0.020000"/><Property Key="Colour" Value="0.500000 0.500000 0.500000"/></ViewType></Edge>
<Edge StartID="N227" EndID="N208"><ViewType Name="Plain Edge">
<Property Key="Radius" Value="0.020000"/><Property Key="Colour" Value="0.500000 0.500000 0.500000"/></ViewType></Edge>
<Edge StartID="N203" EndID="N228"><ViewType Name="Plain Edge">
<Property Key="Radius" Value="0.020000"/><Property Key="Colour" Value="0.500000 0.500000 0.500000"/></ViewType></Edge>
<Edge StartID="N228" EndID="Inv_85"><ViewType Name="Plain Edge">
<Property Key="Radius" Value="0.020000"/><Property Key="Colour" Value="0.500000 0.500000 0.500000"/></ViewType></Edge>
<Edge StartID="N203" EndID="N229"><ViewType Name="Plain Edge">
<Property Key="Radius" Value="0.020000"/><Property Key="Colour" Value="0.500000 0.500000 0.500000"/></ViewType></Edge>
<Edge StartID="N229" EndID="Inv_84"><ViewType Name="Plain Edge">
<Property Key="Radius" Value="0.020000"/><Property Key="Colour" Value="0.500000 0.500000 0.500000"/></ViewType></Edge>
<Edge StartID="N202" EndID="N230"><ViewType Name="Plain Edge">
<Property Key="Radius" Value="0.020000"/><Property Key="Colour" Value="0.500000 0.500000 0.500000"/></ViewType></Edge>
<Edge StartID="N230" EndID="Inv_73"><ViewType Name="Plain Edge">
<Property Key="Radius" Value="0.020000"/><Property Key="Colour" Value="0.500000 0.500000 0.500000"/></ViewType></Edge>
<Edge StartID="N202" EndID="N231"><ViewType Name="Plain Edge">
<Property Key="Radius" Value="0.020000"/><Property Key="Colour" Value="0.500000 0.500000 0.500000"/></ViewType></Edge>
<Edge StartID="N231" EndID="Inv_72"><ViewType Name="Plain Edge">
<Property Key="Radius" Value="0.020000"/><Property Key="Colour" Value="0.500000 0.500000 0.500000"/></ViewType></Edge>
<Edge StartID="N205" EndID="N232"><ViewType Name="Plain Edge">
<Property Key="Radius" Value="0.020000"/><Property Key="Colour" Value="0.500000 0.500000 0.500000"/></ViewType></Edge>
<Edge StartID="N232" EndID="N203"><ViewType Name="Plain Edge">
<Property Key="Radius" Value="0.020000"/><Property Key="Colour" Value="0.500000 0.500000 0.500000"/></ViewType></Edge>
<Edge StartID="N205" EndID="N233"><ViewType Name="Plain Edge">
<Property Key="Radius" Value="0.020000"/><Property Key="Colour" Value="0.500000 0.500000 0.500000"/></ViewType></Edge>
<Edge StartID="N233" EndID="N202"><ViewType Name="Plain Edge">
<Property Key="Radius" Value="0.020000"/><Property Key="Colour" Value="0.500000 0.500000 0.500000"/></ViewType></Edge>
<Edge StartID="N193" EndID="N234"><ViewType Name="Plain Edge">
<Property Key="Radius" Value="0.020000"/><Property Key="Colour" Value="0.500000 0.500000 0.500000"/></ViewType></Edge>
<Edge StartID="N234" EndID="Inv_68"><ViewType Name="Plain Edge">
<Property Key="Radius" Value="0.020000"/><Property Key="Colour" Value="0.500000 0.500000 0.500000"/></ViewType></Edge>
<Edge StartID="N193" EndID="N235"><ViewType Name="Plain Edge">
<Property Key="Radius" Value="0.020000"/><Property Key="Colour" Value="0.500000 0.500000 0.500000"/></ViewType></Edge>
<Edge StartID="N235" EndID="Inv_67"><ViewType Name="Plain Edge">
<Property Key="Radius" Value="0.020000"/><Property Key="Colour" Value="0.500000 0.500000 0.500000"/></ViewType></Edge>
<Edge StartID="N199" EndID="N236"><ViewType Name="Plain Edge">
<Property Key="Radius" Value="0.020000"/><Property Key="Colour" Value="0.500000 0.500000 0.500000"/></ViewType></Edge>
<Edge StartID="N236" EndID="N193"><ViewType Name="Plain Edge">
<Property Key="Radius" Value="0.020000"/><Property Key="Colour" Value="0.500000 0.500000 0.500000"/></ViewType></Edge>
<Edge StartID="N199" EndID="N237"><ViewType Name="Plain Edge">
<Property Key="Radius" Value="0.020000"/><Property Key="Colour" Value="0.500000 0.500000 0.500000"/></ViewType></Edge>
<Edge StartID="N237" EndID="Inv_66"><ViewType Name="Plain Edge">
<Property Key="Radius" Value="0.020000"/><Property Key="Colour" Value="0.500000 0.500000 0.500000"/></ViewType></Edge>
<Edge StartID="N191" EndID="N238"><ViewType Name="Plain Edge">
<Property Key="Radius" Value="0.020000"/><Property Key="Colour" Value="0.500000 0.500000 0.500000"/></ViewType></Edge>
<Edge StartID="N238" EndID="Inv_62"><ViewType Name="Plain Edge">
<Property Key="Radius" Value="0.020000"/><Property Key="Colour" Value="0.500000 0.500000 0.500000"/></ViewType></Edge>
<Edge StartID="N191" EndID="N239"><ViewType Name="Plain Edge">
<Property Key="Radius" Value="0.020000"/><Property Key="Colour" Value="0.500000 0.500000 0.500000"/></ViewType></Edge>
<Edge StartID="N239" EndID="Inv_61"><ViewType Name="Plain Edge">
<Property Key="Radius" Value="0.020000"/><Property Key="Colour" Value="0.500000 0.500000 0.500000"/></ViewType></Edge>
<Edge StartID="N197" EndID="N240"><ViewType Name="Plain Edge">
<Property Key="Radius" Value="0.020000"/><Property Key="Colour" Value="0.500000 0.500000 0.500000"/></ViewType></Edge>
<Edge StartID="N240" EndID="N191"><ViewType Name="Plain Edge">
<Property Key="Radius" Value="0.020000"/><Property Key="Colour" Value="0.500000 0.500000 0.500000"/></ViewType></Edge>
<Edge StartID="N197" EndID="N241"><ViewType Name="Plain Edge">
<Property Key="Radius" Value="0.020000"/><Property Key="Colour" Value="0.500000 0.500000 0.500000"/></ViewType></Edge>
<Edge StartID="N241" EndID="Inv_60"><ViewType Name="Plain Edge">
<Property Key="Radius" Value="0.020000"/><Property Key="Colour" Value="0.500000 0.500000 0.500000"/></ViewType></Edge>
<Edge StartID="N204" EndID="N242"><ViewType Name="Plain Edge">
<Property Key="Radius" Value="0.020000"/><Property Key="Colour" Value="0.500000 0.500000 0.500000"/></ViewType></Edge>
<Edge StartID="N242" EndID="N199"><ViewType Name="Plain Edge">
<Property Key="Radius" Value="0.020000"/><Property Key="Colour" Value="0.500000 0.500000 0.500000"/></ViewType></Edge>
<Edge StartID="N204" EndID="N243"><ViewType Name="Plain Edge">
<Property Key="Radius" Value="0.020000"/><Property Key="Colour" Value="0.500000 0.500000 0.500000"/></ViewType></Edge>
<Edge StartID="N243" EndID="N197"><ViewType Name="Plain Edge">
<Property Key="Radius" Value="0.020000"/><Property Key="Colour" Value="0.500000 0.500000 0.500000"/></ViewType></Edge>
<Edge StartID="N206" EndID="N244"><ViewType Name="Plain Edge">
<Property Key="Radius" Value="0.020000"/><Property Key="Colour" Value="0.500000 0.500000 0.500000"/></ViewType></Edge>
<Edge StartID="N244" EndID="N205"><ViewType Name="Plain Edge">
<Property Key="Radius" Value="0.020000"/><Property Key="Colour" Value="0.500000 0.500000 0.500000"/></ViewType></Edge>
<Edge StartID="N206" EndID="N245"><ViewType Name="Plain Edge">
<Property Key="Radius" Value="0.020000"/><Property Key="Colour" Value="0.500000 0.500000 0.500000"/></ViewType></Edge>
<Edge StartID="N245" EndID="N204"><ViewType Name="Plain Edge">
<Property Key="Radius" Value="0.020000"/><Property Key="Colour" Value="0.500000 0.500000 0.500000"/></ViewType></Edge>
<Edge StartID="N184" EndID="N246"><ViewType Name="Plain Edge">
<Property Key="Radius" Value="0.020000"/><Property Key="Colour" Value="0.500000 0.500000 0.500000"/></ViewType></Edge>
<Edge StartID="N246" EndID="Inv_15"><ViewType Name="Plain Edge">
<Property Key="Radius" Value="0.020000"/><Property Key="Colour" Value="0.500000 0.500000 0.500000"/></ViewType></Edge>
<Edge StartID="N184" EndID="N247"><ViewType Name="Plain Edge">
<Property Key="Radius" Value="0.020000"/><Property Key="Colour" Value="0.500000 0.500000 0.500000"/></ViewType></Edge>
<Edge StartID="N247" EndID="Inv_13"><ViewType Name="Plain Edge">
<Property Key="Radius" Value="0.020000"/><Property Key="Colour" Value="0.500000 0.500000 0.500000"/></ViewType></Edge>
<Edge StartID="N183" EndID="N248"><ViewType Name="Plain Edge">
<Property Key="Radius" Value="0.020000"/><Property Key="Colour" Value="0.500000 0.500000 0.500000"/></ViewType></Edge>
<Edge StartID="N248" EndID="Inv_11"><ViewType Name="Plain Edge">
<Property Key="Radius" Value="0.020000"/><Property Key="Colour" Value="0.500000 0.500000 0.500000"/></ViewType></Edge>
<Edge StartID="N183" EndID="N249"><ViewType Name="Plain Edge">
<Property Key="Radius" Value="0.020000"/><Property Key="Colour" Value="0.500000 0.500000 0.500000"/></ViewType></Edge>
<Edge StartID="N249" EndID="Inv_9"><ViewType Name="Plain Edge">
<Property Key="Radius" Value="0.020000"/><Property Key="Colour" Value="0.500000 0.500000 0.500000"/></ViewType></Edge>
<Edge StartID="N187" EndID="N250"><ViewType Name="Plain Edge">
<Property Key="Radius" Value="0.020000"/><Property Key="Colour" Value="0.500000 0.500000 0.500000"/></ViewType></Edge>
<Edge StartID="N250" EndID="N184"><ViewType Name="Plain Edge">
<Property Key="Radius" Value="0.020000"/><Property Key="Colour" Value="0.500000 0.500000 0.500000"/></ViewType></Edge>
<Edge StartID="N187" EndID="N251"><ViewType Name="Plain Edge">
<Property Key="Radius" Value="0.020000"/><Property Key="Colour" Value="0.500000 0.500000 0.500000"/></ViewType></Edge>
<Edge StartID="N251" EndID="N183"><ViewType Name="Plain Edge">
<Property Key="Radius" Value="0.020000"/><Property Key="Colour" Value="0.500000 0.500000 0.500000"/></ViewType></Edge>
<Edge StartID="N185" EndID="N252"><ViewType Name="Plain Edge">
<Property Key="Radius" Value="0.020000"/><Property Key="Colour" Value="0.500000 0.500000 0.500000"/></ViewType></Edge>
<Edge StartID="N252" EndID="Inv_14"><ViewType Name="Plain Edge">
<Property Key="Radius" Value="0.020000"/><Property Key="Colour" Value="0.500000 0.500000 0.500000"/></ViewType></Edge>
<Edge StartID="N185" EndID="N253"><ViewType Name="Plain Edge">
<Property Key="Radius" Value="0.020000"/><Property Key="Colour" Value="0.500000 0.500000 0.500000"/></ViewType></Edge>
<Edge StartID="N253" EndID="Inv_12"><ViewType Name="Plain Edge">
<Property Key="Radius" Value="0.020000"/><Property Key="Colour" Value="0.500000 0.500000 0.500000"/></ViewType></Edge>
<Edge StartID="N186" EndID="N254"><ViewType Name="Plain Edge">
<Property Key="Radius" Value="0.020000"/><Property Key="Colour" Value="0.500000 0.500000 0.500000"/></ViewType></Edge>
<Edge StartID="N254" EndID="Inv_10"><ViewType Name="Plain Edge">
<Property Key="Radius" Value="0.020000"/><Property Key="Colour" Value="0.500000 0.500000 0.500000"/></ViewType></Edge>
<Edge StartID="N186" EndID="N255"><ViewType Name="Plain Edge">
<Property Key="Radius" Value="0.020000"/><Property Key="Colour" Value="0.500000 0.500000 0.500000"/></ViewType></Edge>
<Edge StartID="N255" EndID="Inv_8"><ViewType Name="Plain Edge">
<Property Key="Radius" Value="0.020000"/><Property Key="Colour" Value="0.500000 0.500000 0.500000"/></ViewType></Edge>
<Edge StartID="N188" EndID="N256"><ViewType Name="Plain Edge">
<Property Key="Radius" Value="0.020000"/><Property Key="Colour" Value="0.500000 0.500000 0.500000"/></ViewType></Edge>
<Edge StartID="N256" EndID="N185"><ViewType Name="Plain Edge">
<Property Key="Radius" Value="0.020000"/><Property Key="Colour" Value="0.500000 0.500000 0.500000"/></ViewType></Edge>
<Edge StartID="N188" EndID="N257"><ViewType Name="Plain Edge">
<Property Key="Radius" Value="0.020000"/><Property Key="Colour" Value="0.500000 0.500000 0.500000"/></ViewType></Edge>
<Edge StartID="N257" EndID="N186"><ViewType Name="Plain Edge">
<Property Key="Radius" Value="0.020000"/><Property Key="Colour" Value="0.500000 0.500000 0.500000"/></ViewType></Edge>
<Edge StartID="N196" EndID="N258"><ViewType Name="Plain Edge">
<Property Key="Radius" Value="0.020000"/><Property Key="Colour" Value="0.500000 0.500000 0.500000"/></ViewType></Edge>
<Edge StartID="N258" EndID="N187"><ViewType Name="Plain Edge">
<Property Key="Radius" Value="0.020000"/><Property Key="Colour" Value="0.500000 0.500000 0.500000"/></ViewType></Edge>
<Edge StartID="N196" EndID="N259"><ViewType Name="Plain Edge">
<Property Key="Radius" Value="0.020000"/><Property Key="Colour" Value="0.500000 0.500000 0.500000"/></ViewType></Edge>
<Edge StartID="N259" EndID="N188"><ViewType Name="Plain Edge">
<Property Key="Radius" Value="0.020000"/><Property Key="Colour" Value="0.500000 0.500000 0.500000"/></ViewType></Edge>
<Edge StartID="N135" EndID="N260"><ViewType Name="Plain Edge">
<Property Key="Radius" Value="0.020000"/><Property Key="Colour" Value="0.500000 0.500000 0.500000"/></ViewType></Edge>
<Edge StartID="N260" EndID="Inv_99"><ViewType Name="Plain Edge">
<Property Key="Radius" Value="0.020000"/><Property Key="Colour" Value="0.500000 0.500000 0.500000"/></ViewType></Edge>
<Edge StartID="N135" EndID="N261"><ViewType Name="Plain Edge">
<Property Key="Radius" Value="0.020000"/><Property Key="Colour" Value="0.500000 0.500000 0.500000"/></ViewType></Edge>
<Edge StartID="N261" EndID="Inv_97"><ViewType Name="Plain Edge">
<Property Key="Radius" Value="0.020000"/><Property Key="Colour" Value="0.500000 0.500000 0.500000"/></ViewType></Edge>
<Edge StartID="N134" EndID="N262"><ViewType Name="Plain Edge">
<Property Key="Radius" Value="0.020000"/><Property Key="Colour" Value="0.500000 0.500000 0.500000"/></ViewType></Edge>
<Edge StartID="N262" EndID="Inv_98"><ViewType Name="Plain Edge">
<Property Key="Radius" Value="0.020000"/><Property Key="Colour" Value="0.500000 0.500000 0.500000"/></ViewType></Edge>
<Edge StartID="N134" EndID="N263"><ViewType Name="Plain Edge">
<Property Key="Radius" Value="0.020000"/><Property Key="Colour" Value="0.500000 0.500000 0.500000"/></ViewType></Edge>
<Edge StartID="N263" EndID="Inv_96"><ViewType Name="Plain Edge">
<Property Key="Radius" Value="0.020000"/><Property Key="Colour" Value="0.500000 0.500000 0.500000"/></ViewType></Edge>
<Edge StartID="N180" EndID="N264"><ViewType Name="Plain Edge">
<Property Key="Radius" Value="0.020000"/><Property Key="Colour" Value="0.500000 0.500000 0.500000"/></ViewType></Edge>
<Edge StartID="N264" EndID="N135"><ViewType Name="Plain Edge">
<Property Key="Radius" Value="0.020000"/><Property Key="Colour" Value="0.500000 0.500000 0.500000"/></ViewType></Edge>
<Edge StartID="N180" EndID="N265"><ViewType Name="Plain Edge">
<Property Key="Radius" Value="0.020000"/><Property Key="Colour" Value="0.500000 0.500000 0.500000"/></ViewType></Edge>
<Edge StartID="N265" EndID="N134"><ViewType Name="Plain Edge">
<Property Key="Radius" Value="0.020000"/><Property Key="Colour" Value="0.500000 0.500000 0.500000"/></ViewType></Edge>
<Edge StartID="N133" EndID="N266"><ViewType Name="Plain Edge">
<Property Key="Radius" Value="0.020000"/><Property Key="Colour" Value="0.500000 0.500000 0.500000"/></ViewType></Edge>
<Edge StartID="N266" EndID="Inv_59"><ViewType Name="Plain Edge">
<Property Key="Radius" Value="0.020000"/><Property Key="Colour" Value="0.500000 0.500000 0.500000"/></ViewType></Edge>
<Edge StartID="N133" EndID="N267"><ViewType Name="Plain Edge">
<Property Key="Radius" Value="0.020000"/><Property Key="Colour" Value="0.500000 0.500000 0.500000"/></ViewType></Edge>
<Edge StartID="N267" EndID="Inv_56"><ViewType Name="Plain Edge">
<Property Key="Radius" Value="0.020000"/><Property Key="Colour" Value="0.500000 0.500000 0.500000"/></ViewType></Edge>
<Edge StartID="N132" EndID="N268"><ViewType Name="Plain Edge">
<Property Key="Radius" Value="0.020000"/><Property Key="Colour" Value="0.500000 0.500000 0.500000"/></ViewType></Edge>
<Edge StartID="N268" EndID="Inv_53"><ViewType Name="Plain Edge">
<Property Key="Radius" Value="0.020000"/><Property Key="Colour" Value="0.500000 0.500000 0.500000"/></ViewType></Edge>
<Edge StartID="N132" EndID="N269"><ViewType Name="Plain Edge">
<Property Key="Radius" Value="0.020000"/><Property Key="Colour" Value="0.500000 0.500000 0.500000"/></ViewType></Edge>
<Edge StartID="N269" EndID="Inv_50"><ViewType Name="Plain Edge">
<Property Key="Radius" Value="0.020000"/><Property Key="Colour" Value="0.500000 0.500000 0.500000"/></ViewType></Edge>
<Edge StartID="N181" EndID="N270"><ViewType Name="Plain Edge">
<Property Key="Radius" Value="0.020000"/><Property Key="Colour" Value="0.500000 0.500000 0.500000"/></ViewType></Edge>
<Edge StartID="N270" EndID="N133"><ViewType Name="Plain Edge">
<Property Key="Radius" Value="0.020000"/><Property Key="Colour" Value="0.500000 0.500000 0.500000"/></ViewType></Edge>
<Edge StartID="N181" EndID="N271"><ViewType Name="Plain Edge">
<Property Key="Radius" Value="0.020000"/><Property Key="Colour" Value="0.500000 0.500000 0.500000"/></ViewType></Edge>
<Edge StartID="N271" EndID="N132"><ViewType Name="Plain Edge">
<Property Key="Radius" Value="0.020000"/><Property Key="Colour" Value="0.500000 0.500000 0.500000"/></ViewType></Edge>
<Edge StartID="N189" EndID="N272"><ViewType Name="Plain Edge">
<Property Key="Radius" Value="0.020000"/><Property Key="Colour" Value="0.500000 0.500000 0.500000"/></ViewType></Edge>
<Edge StartID="N272" EndID="N180"><ViewType Name="Plain Edge">
<Property Key="Radius" Value="0.020000"/><Property Key="Colour" Value="0.500000 0.500000 0.500000"/></ViewType></Edge>
<Edge StartID="N189" EndID="N273"><ViewType Name="Plain Edge">
<Property Key="Radius" Value="0.020000"/><Property Key="Colour" Value="0.500000 0.500000 0.500000"/></ViewType></Edge>
<Edge StartID="N273" EndID="N181"><ViewType Name="Plain Edge">
<Property Key="Radius" Value="0.020000"/><Property Key="Colour" Value="0.500000 0.500000 0.500000"/></ViewType></Edge>
<Edge StartID="N130" EndID="N274"><ViewType Name="Plain Edge">
<Property Key="Radius" Value="0.020000"/><Property Key="Colour" Value="0.500000 0.500000 0.500000"/></ViewType></Edge>
<Edge StartID="N274" EndID="Inv_107"><ViewType Name="Plain Edge">
<Property Key="Radius" Value="0.020000"/><Property Key="Colour" Value="0.500000 0.500000 0.500000"/></ViewType></Edge>
<Edge StartID="N130" EndID="N275"><ViewType Name="Plain Edge">
<Property Key="Radius" Value="0.020000"/><Property Key="Colour" Value="0.500000 0.500000 0.500000"/></ViewType></Edge>
<Edge StartID="N275" EndID="Inv_106"><ViewType Name="Plain Edge">
<Property Key="Radius" Value="0.020000"/><Property Key="Colour" Value="0.500000 0.500000 0.500000"/></ViewType></Edge>
<Edge StartID="N129" EndID="N276"><ViewType Name="Plain Edge">
<Property Key="Radius" Value="0.020000"/><Property Key="Colour" Value="0.500000 0.500000 0.500000"/></ViewType></Edge>
<Edge StartID="N276" EndID="Inv_105"><ViewType Name="Plain Edge">
<Property Key="Radius" Value="0.020000"/><Property Key="Colour" Value="0.500000 0.500000 0.500000"/></ViewType></Edge>
<Edge StartID="N129" EndID="N277"><ViewType Name="Plain Edge">
<Property Key="Radius" Value="0.020000"/><Property Key="Colour" Value="0.500000 0.500000 0.500000"/></ViewType></Edge>
<Edge StartID="N277" EndID="Inv_104"><ViewType Name="Plain Edge">
<Property Key="Radius" Value="0.020000"/><Property Key="Colour" Value="0.500000 0.500000 0.500000"/></ViewType></Edge>
<Edge StartID="N137" EndID="N278"><ViewType Name="Plain Edge">
<Property Key="Radius" Value="0.020000"/><Property Key="Colour" Value="0.500000 0.500000 0.500000"/></ViewType></Edge>
<Edge StartID="N278" EndID="N130"><ViewType Name="Plain Edge">
<Property Key="Radius" Value="0.020000"/><Property Key="Colour" Value="0.500000 0.500000 0.500000"/></ViewType></Edge>
<Edge StartID="N137" EndID="N279"><ViewType Name="Plain Edge">
<Property Key="Radius" Value="0.020000"/><Property Key="Colour" Value="0.500000 0.500000 0.500000"/></ViewType></Edge>
<Edge StartID="N279" EndID="N129"><ViewType Name="Plain Edge">
<Property Key="Radius" Value="0.020000"/><Property Key="Colour" Value="0.500000 0.500000 0.500000"/></ViewType></Edge>
<Edge StartID="N128" EndID="N280"><ViewType Name="Plain Edge">
<Property Key="Radius" Value="0.020000"/><Property Key="Colour" Value="0.500000 0.500000 0.500000"/></ViewType></Edge>
<Edge StartID="N280" EndID="Inv_103"><ViewType Name="Plain Edge">
<Property Key="Radius" Value="0.020000"/><Property Key="Colour" Value="0.500000 0.500000 0.500000"/></ViewType></Edge>
<Edge StartID="N128" EndID="N281"><ViewType Name="Plain Edge">
<Property Key="Radius" Value="0.020000"/><Property Key="Colour" Value="0.500000 0.500000 0.500000"/></ViewType></Edge>
<Edge StartID="N281" EndID="Inv_102"><ViewType Name="Plain Edge">
<Property Key="Radius" Value="0.020000"/><Property Key="Colour" Value="0.500000 0.500000 0.500000"/></ViewType></Edge>
<Edge StartID="N127" EndID="N282"><ViewType Name="Plain Edge">
<Property Key="Radius" Value="0.020000"/><Property Key="Colour" Value="0.500000 0.500000 0.500000"/></ViewType></Edge>
<Edge StartID="N282" EndID="Inv_101"><ViewType Name="Plain Edge">
<Property Key="Radius" Value="0.020000"/><Property Key="Colour" Value="0.500000 0.500000 0.500000"/></ViewType></Edge>
<Edge StartID="N127" EndID="N283"><ViewType Name="Plain Edge">
<Property Key="Radius" Value="0.020000"/><Property Key="Colour" Value="0.500000 0.500000 0.500000"/></ViewType></Edge>
<Edge StartID="N283" EndID="Inv_100"><ViewType Name="Plain Edge">
<Property Key="Radius" Value="0.020000"/><Property Key="Colour" Value="0.500000 0.500000 0.500000"/></ViewType></Edge>
<Edge StartID="N136" EndID="N284"><ViewType Name="Plain Edge">
<Property Key="Radius" Value="0.020000"/><Property Key="Colour" Value="0.500000 0.500000 0.500000"/></ViewType></Edge>
<Edge StartID="N284" EndID="N128"><ViewType Name="Plain Edge">
<Property Key="Radius" Value="0.020000"/><Property Key="Colour" Value="0.500000 0.500000 0.500000"/></ViewType></Edge>
<Edge StartID="N136" EndID="N285"><ViewType Name="Plain Edge">
<Property Key="Radius" Value="0.020000"/><Property Key="Colour" Value="0.500000 0.500000 0.500000"/></ViewType></Edge>
<Edge StartID="N285" EndID="N127"><ViewType Name="Plain Edge">
<Property Key="Radius" Value="0.020000"/><Property Key="Colour" Value="0.500000 0.500000 0.500000"/></ViewType></Edge>
<Edge StartID="N148" EndID="N286"><ViewType Name="Plain Edge">
<Property Key="Radius" Value="0.020000"/><Property Key="Colour" Value="0.500000 0.500000 0.500000"/></ViewType></Edge>
<Edge StartID="N286" EndID="N137"><ViewType Name="Plain Edge">
<Property Key="Radius" Value="0.020000"/><Property Key="Colour" Value="0.500000 0.500000 0.500000"/></ViewType></Edge>
<Edge StartID="N148" EndID="N287"><ViewType Name="Plain Edge">
<Property Key="Radius" Value="0.020000"/><Property Key="Colour" Value="0.500000 0.500000 0.500000"/></ViewType></Edge>
<Edge StartID="N287" EndID="N136"><ViewType Name="Plain Edge">
<Property Key="Radius" Value="0.020000"/><Property Key="Colour" Value="0.500000 0.500000 0.500000"/></ViewType></Edge>
<Edge StartID="N126" EndID="N288"><ViewType Name="Plain Edge">
<Property Key="Radius" Value="0.020000"/><Property Key="Colour" Value="0.500000 0.500000 0.500000"/></ViewType></Edge>
<Edge StartID="N288" EndID="Inv_58"><ViewType Name="Plain Edge">
<Property Key="Radius" Value="0.020000"/><Property Key="Colour" Value="0.500000 0.500000 0.500000"/></ViewType></Edge>
<Edge StartID="N126" EndID="N289"><ViewType Name="Plain Edge">
<Property Key="Radius" Value="0.020000"/><Property Key="Colour" Value="0.500000 0.500000 0.500000"/></ViewType></Edge>
<Edge StartID="N289" EndID="Inv_57"><ViewType Name="Plain Edge">
<Property Key="Radius" Value="0.020000"/><Property Key="Colour" Value="0.500000 0.500000 0.500000"/></ViewType></Edge>
<Edge StartID="N124" EndID="N290"><ViewType Name="Plain Edge">
<Property Key="Radius" Value="0.020000"/><Property Key="Colour" Value="0.500000 0.500000 0.500000"/></ViewType></Edge>
<Edge StartID="N290" EndID="Inv_52"><ViewType Name="Plain Edge">
<Property Key="Radius" Value="0.020000"/><Property Key="Colour" Value="0.500000 0.500000 0.500000"/></ViewType></Edge>
<Edge StartID="N124" EndID="N291"><ViewType Name="Plain Edge">
<Property Key="Radius" Value="0.020000"/><Property Key="Colour" Value="0.500000 0.500000 0.500000"/></ViewType></Edge>
<Edge StartID="N291" EndID="Inv_51"><ViewType Name="Plain Edge">
<Property Key="Radius" Value="0.020000"/><Property Key="Colour" Value="0.500000 0.500000 0.500000"/></ViewType></Edge>
<Edge StartID="N138" EndID="N292"><ViewType Name="Plain Edge">
<Property Key="Radius" Value="0.020000"/><Property Key="Colour" Value="0.500000 0.500000 0.500000"/></ViewType></Edge>
<Edge StartID="N292" EndID="N126"><ViewType Name="Plain Edge">
<Property Key="Radius" Value="0.020000"/><Property Key="Colour" Value="0.500000 0.500000 0.500000"/></ViewType></Edge>
<Edge StartID="N138" EndID="N293"><ViewType Name="Plain Edge">
<Property Key="Radius" Value="0.020000"/><Property Key="Colour" Value="0.500000 0.500000 0.500000"/></ViewType></Edge>
<Edge StartID="N293" EndID="N124"><ViewType Name="Plain Edge">
<Property Key="Radius" Value="0.020000"/><Property Key="Colour" Value="0.500000 0.500000 0.500000"/></ViewType></Edge>
<Edge StartID="N125" EndID="N294"><ViewType Name="Plain Edge">
<Property Key="Radius" Value="0.020000"/><Property Key="Colour" Value="0.500000 0.500000 0.500000"/></ViewType></Edge>
<Edge StartID="N294" EndID="Inv_55"><ViewType Name="Plain Edge">
<Property Key="Radius" Value="0.020000"/><Property Key="Colour" Value="0.500000 0.500000 0.500000"/></ViewType></Edge>
<Edge StartID="N125" EndID="N295"><ViewType Name="Plain Edge">
<Property Key="Radius" Value="0.020000"/><Property Key="Colour" Value="0.500000 0.500000 0.500000"/></ViewType></Edge>
<Edge StartID="N295" EndID="Inv_54"><ViewType Name="Plain Edge">
<Property Key="Radius" Value="0.020000"/><Property Key="Colour" Value="0.500000 0.500000 0.500000"/></ViewType></Edge>
<Edge StartID="N123" EndID="N296"><ViewType Name="Plain Edge">
<Property Key="Radius" Value="0.020000"/><Property Key="Colour" Value="0.500000 0.500000 0.500000"/></ViewType></Edge>
<Edge StartID="N296" EndID="Inv_49"><ViewType Name="Plain Edge">
<Property Key="Radius" Value="0.020000"/><Property Key="Colour" Value="0.500000 0.500000 0.500000"/></ViewType></Edge>
<Edge StartID="N123" EndID="N297"><ViewType Name="Plain Edge">
<Property Key="Radius" Value="0.020000"/><Property Key="Colour" Value="0.500000 0.500000 0.500000"/></ViewType></Edge>
<Edge StartID="N297" EndID="Inv_48"><ViewType Name="Plain Edge">
<Property Key="Radius" Value="0.020000"/><Property Key="Colour" Value="0.500000 0.500000 0.500000"/></ViewType></Edge>
<Edge StartID="N139" EndID="N298"><ViewType Name="Plain Edge">
<Property Key="Radius" Value="0.020000"/><Property Key="Colour" Value="0.500000 0.500000 0.500000"/></ViewType></Edge>
<Edge StartID="N298" EndID="N125"><ViewType Name="Plain Edge">
<Property Key="Radius" Value="0.020000"/><Property Key="Colour" Value="0.500000 0.500000 0.500000"/></ViewType></Edge>
<Edge StartID="N139" EndID="N299"><ViewType Name="Plain Edge">
<Property Key="Radius" Value="0.020000"/><Property Key="Colour" Value="0.500000 0.500000 0.500000"/></ViewType></Edge>
<Edge StartID="N299" EndID="N123"><ViewType Name="Plain Edge">
<Property Key="Radius" Value="0.020000"/><Property Key="Colour" Value="0.500000 0.500000 0.500000"/></ViewType></Edge>
<Edge StartID="N149" EndID="N300"><ViewType Name="Plain Edge">
<Property Key="Radius" Value="0.020000"/><Property Key="Colour" Value="0.500000 0.500000 0.500000"/></ViewType></Edge>
<Edge StartID="N300" EndID="N138"><ViewType Name="Plain Edge">
<Property Key="Radius" Value="0.020000"/><Property Key="Colour" Value="0.500000 0.500000 0.500000"/></ViewType></Edge>
<Edge StartID="N149" EndID="N301"><ViewType Name="Plain Edge">
<Property Key="Radius" Value="0.020000"/><Property Key="Colour" Value="0.500000 0.500000 0.500000"/></ViewType></Edge>
<Edge StartID="N301" EndID="N139"><ViewType Name="Plain Edge">
<Property Key="Radius" Value="0.020000"/><Property Key="Colour" Value="0.500000 0.500000 0.500000"/></ViewType></Edge>
<Edge StartID="N175" EndID="N302"><ViewType Name="Plain Edge">
<Property Key="Radius" Value="0.020000"/><Property Key="Colour" Value="0.500000 0.500000 0.500000"/></ViewType></Edge>
<Edge StartID="N302" EndID="N148"><ViewType Name="Plain Edge">
<Property Key="Radius" Value="0.020000"/><Property Key="Colour" Value="0.500000 0.500000 0.500000"/></ViewType></Edge>
<Edge StartID="N175" EndID="N303"><ViewType Name="Plain Edge">
<Property Key="Radius" Value="0.020000"/><Property Key="Colour" Value="0.500000 0.500000 0.500000"/></ViewType></Edge>
<Edge StartID="N303" EndID="N149"><ViewType Name="Plain Edge">
<Property Key="Radius" Value="0.020000"/><Property Key="Colour" Value="0.500000 0.500000 0.500000"/></ViewType></Edge>
<Edge StartID="N157" EndID="N304"><ViewType Name="Plain Edge">
<Property Key="Radius" Value="0.020000"/><Property Key="Colour" Value="0.500000 0.500000 0.500000"/></ViewType></Edge>
<Edge StartID="N304" EndID="Inv_95"><ViewType Name="Plain Edge">
<Property Key="Radius" Value="0.020000"/><Property Key="Colour" Value="0.500000 0.500000 0.500000"/></ViewType></Edge>
<Edge StartID="N157" EndID="N305"><ViewType Name="Plain Edge">
<Property Key="Radius" Value="0.020000"/><Property Key="Colour" Value="0.500000 0.500000 0.500000"/></ViewType></Edge>
<Edge StartID="N305" EndID="Inv_94"><ViewType Name="Plain Edge">
<Property Key="Radius" Value="0.020000"/><Property Key="Colour" Value="0.500000 0.500000 0.500000"/></ViewType></Edge>
<Edge StartID="N155" EndID="N306"><ViewType Name="Plain Edge">
<Property Key="Radius" Value="0.020000"/><Property Key="Colour" Value="0.500000 0.500000 0.500000"/></ViewType></Edge>
<Edge StartID="N306" EndID="Inv_93"><ViewType Name="Plain Edge">
<Property Key="Radius" Value="0.020000"/><Property Key="Colour" Value="0.500000 0.500000 0.500000"/></ViewType></Edge>
<Edge StartID="N155" EndID="N307"><ViewType Name="Plain Edge">
<Property Key="Radius" Value="0.020000"/><Property Key="Colour" Value="0.500000 0.500000 0.500000"/></ViewType></Edge>
<Edge StartID="N307" EndID="Inv_92"><ViewType Name="Plain Edge">
<Property Key="Radius" Value="0.020000"/><Property Key="Colour" Value="0.500000 0.500000 0.500000"/></ViewType></Edge>
<Edge StartID="N167" EndID="N308"><ViewType Name="Plain Edge">
<Property Key="Radius" Value="0.020000"/><Property Key="Colour" Value="0.500000 0.500000 0.500000"/></ViewType></Edge>
<Edge StartID="N308" EndID="N157"><ViewType Name="Plain Edge">
<Property Key="Radius" Value="0.020000"/><Property Key="Colour" Value="0.500000 0.500000 0.500000"/></ViewType></Edge>
<Edge StartID="N167" EndID="N309"><ViewType Name="Plain Edge">
<Property Key="Radius" Value="0.020000"/><Property Key="Colour" Value="0.500000 0.500000 0.500000"/></ViewType></Edge>
<Edge StartID="N309" EndID="N155"><ViewType Name="Plain Edge">
<Property Key="Radius" Value="0.020000"/><Property Key="Colour" Value="0.500000 0.500000 0.500000"/></ViewType></Edge>
<Edge StartID="N156" EndID="N310"><ViewType Name="Plain Edge">
<Property Key="Radius" Value="0.020000"/><Property Key="Colour" Value="0.500000 0.500000 0.500000"/></ViewType></Edge>
<Edge StartID="N310" EndID="Inv_89"><ViewType Name="Plain Edge">
<Property Key="Radius" Value="0.020000"/><Property Key="Colour" Value="0.500000 0.500000 0.500000"/></ViewType></Edge>
<Edge StartID="N156" EndID="N311"><ViewType Name="Plain Edge">
<Property Key="Radius" Value="0.020000"/><Property Key="Colour" Value="0.500000 0.500000 0.500000"/></ViewType></Edge>
<Edge StartID="N311" EndID="Inv_88"><ViewType Name="Plain Edge">
<Property Key="Radius" Value="0.020000"/><Property Key="Colour" Value="0.500000 0.500000 0.500000"/></ViewType></Edge>
<Edge StartID="N154" EndID="N312"><ViewType Name="Plain Edge">
<Property Key="Radius" Value="0.020000"/><Property Key="Colour" Value="0.500000 0.500000 0.500000"/></ViewType></Edge>
<Edge StartID="N312" EndID="Inv_87"><ViewType Name="Plain Edge">
<Property Key="Radius" Value="0.020000"/><Property Key="Colour" Value="0.500000 0.500000 0.500000"/></ViewType></Edge>
<Edge StartID="N154" EndID="N313"><ViewType Name="Plain Edge">
<Property Key="Radius" Value="0.020000"/><Property Key="Colour" Value="0.500000 0.500000 0.500000"/></ViewType></Edge>
<Edge StartID="N313" EndID="Inv_86"><ViewType Name="Plain Edge">
<Property Key="Radius" Value="0.020000"/><Property Key="Colour" Value="0.500000 0.500000 0.500000"/></ViewType></Edge>
<Edge StartID="N166" EndID="N314"><ViewType Name="Plain Edge">
<Property Key="Radius" Value="0.020000"/><Property Key="Colour" Value="0.500000 0.500000 0.500000"/></ViewType></Edge>
<Edge StartID="N314" EndID="N156"><ViewType Name="Plain Edge">
<Property Key="Radius" Value="0.020000"/><Property Key="Colour" Value="0.500000 0.500000 0.500000"/></ViewType></Edge>
<Edge StartID="N166" EndID="N315"><ViewType Name="Plain Edge">
<Property Key="Radius" Value="0.020000"/><Property Key="Colour" Value="0.500000 0.500000 0.500000"/></ViewType></Edge>
<Edge StartID="N315" EndID="N154"><ViewType Name="Plain Edge">
<Property Key="Radius" Value="0.020000"/><Property Key="Colour" Value="0.500000 0.500000 0.500000"/></ViewType></Edge>
<Edge StartID="N173" EndID="N316"><ViewType Name="Plain Edge">
<Property Key="Radius" Value="0.020000"/><Property Key="Colour" Value="0.500000 0.500000 0.500000"/></ViewType></Edge>
<Edge StartID="N316" EndID="N167"><ViewType Name="Plain Edge">
<Property Key="Radius" Value="0.020000"/><Property Key="Colour" Value="0.500000 0.500000 0.500000"/></ViewType></Edge>
<Edge StartID="N173" EndID="N317"><ViewType Name="Plain Edge">
<Property Key="Radius" Value="0.020000"/><Property Key="Colour" Value="0.500000 0.500000 0.500000"/></ViewType></Edge>
<Edge StartID="N317" EndID="N166"><ViewType Name="Plain Edge">
<Property Key="Radius" Value="0.020000"/><Property Key="Colour" Value="0.500000 0.500000 0.500000"/></ViewType></Edge>
<Edge StartID="N161" EndID="N318"><ViewType Name="Plain Edge">
<Property Key="Radius" Value="0.020000"/><Property Key="Colour" Value="0.500000 0.500000 0.500000"/></ViewType></Edge>
<Edge StartID="N318" EndID="Inv_83"><ViewType Name="Plain Edge">
<Property Key="Radius" Value="0.020000"/><Property Key="Colour" Value="0.500000 0.500000 0.500000"/></ViewType></Edge>
<Edge StartID="N161" EndID="N319"><ViewType Name="Plain Edge">
<Property Key="Radius" Value="0.020000"/><Property Key="Colour" Value="0.500000 0.500000 0.500000"/></ViewType></Edge>
<Edge StartID="N319" EndID="Inv_82"><ViewType Name="Plain Edge">
<Property Key="Radius" Value="0.020000"/><Property Key="Colour" Value="0.500000 0.500000 0.500000"/></ViewType></Edge>
<Edge StartID="N160" EndID="N320"><ViewType Name="Plain Edge">
<Property Key="Radius" Value="0.020000"/><Property Key="Colour" Value="0.500000 0.500000 0.500000"/></ViewType></Edge>
<Edge StartID="N320" EndID="Inv_81"><ViewType Name="Plain Edge">
<Property Key="Radius" Value="0.020000"/><Property Key="Colour" Value="0.500000 0.500000 0.500000"/></ViewType></Edge>
<Edge StartID="N160" EndID="N321"><ViewType Name="Plain Edge">
<Property Key="Radius" Value="0.020000"/><Property Key="Colour" Value="0.500000 0.500000 0.500000"/></ViewType></Edge>
<Edge StartID="N321" EndID="Inv_80"><ViewType Name="Plain Edge">
<Property Key="Radius" Value="0.020000"/><Property Key="Colour" Value="0.500000 0.500000 0.500000"/></ViewType></Edge>
<Edge StartID="N165" EndID="N322"><ViewType Name="Plain Edge">
<Property Key="Radius" Value="0.020000"/><Property Key="Colour" Value="0.500000 0.500000 0.500000"/></ViewType></Edge>
<Edge StartID="N322" EndID="N161"><ViewType Name="Plain Edge">
<Property Key="Radius" Value="0.020000"/><Property Key="Colour" Value="0.500000 0.500000 0.500000"/></ViewType></Edge>
<Edge StartID="N165" EndID="N323"><ViewType Name="Plain Edge">
<Property Key="Radius" Value="0.020000"/><Property Key="Colour" Value="0.500000 0.500000 0.500000"/></ViewType></Edge>
<Edge StartID="N323" EndID="N160"><ViewType Name="Plain Edge">
<Property Key="Radius" Value="0.020000"/><Property Key="Colour" Value="0.500000 0.500000 0.500000"/></ViewType></Edge>
<Edge StartID="N159" EndID="N324"><ViewType Name="Plain Edge">
<Property Key="Radius" Value="0.020000"/><Property Key="Colour" Value="0.500000 0.500000 0.500000"/></ViewType></Edge>
<Edge StartID="N324" EndID="Inv_77"><ViewType Name="Plain Edge">
<Property Key="Radius" Value="0.020000"/><Property Key="Colour" Value="0.500000 0.500000 0.500000"/></ViewType></Edge>
<Edge StartID="N159" EndID="N325"><ViewType Name="Plain Edge">
<Property Key="Radius" Value="0.020000"/><Property Key="Colour" Value="0.500000 0.500000 0.500000"/></ViewType></Edge>
<Edge StartID="N325" EndID="Inv_76"><ViewType Name="Plain Edge">
<Property Key="Radius" Value="0.020000"/><Property Key="Colour" Value="0.500000 0.500000 0.500000"/></ViewType></Edge>
<Edge StartID="N158" EndID="N326"><ViewType Name="Plain Edge">
<Property Key="Radius" Value="0.020000"/><Property Key="Colour" Value="0.500000 0.500000 0.500000"/></ViewType></Edge>
<Edge StartID="N326" EndID="Inv_75"><ViewType Name="Plain Edge">
<Property Key="Radius" Value="0.020000"/><Property Key="Colour" Value="0.500000 0.500000 0.500000"/></ViewType></Edge>
<Edge StartID="N158" EndID="N327"><ViewType Name="Plain Edge">
<Property Key="Radius" Value="0.020000"/><Property Key="Colour" Value="0.500000 0.500000 0.500000"/></ViewType></Edge>
<Edge StartID="N327" EndID="Inv_74"><ViewType Name="Plain Edge">
<Property Key="Radius" Value="0.020000"/><Property Key="Colour" Value="0.500000 0.500000 0.500000"/></ViewType></Edge>
<Edge StartID="N164" EndID="N328"><ViewType Name="Plain Edge">
<Property Key="Radius" Value="0.020000"/><Property Key="Colour" Value="0.500000 0.500000 0.500000"/></ViewType></Edge>
<Edge StartID="N328" EndID="N159"><ViewType Name="Plain Edge">
<Property Key="Radius" Value="0.020000"/><Property Key="Colour" Value="0.500000 0.500000 0.500000"/></ViewType></Edge>
<Edge StartID="N164" EndID="N329"><ViewType Name="Plain Edge">
<Property Key="Radius" Value="0.020000"/><Property Key="Colour" Value="0.500000 0.500000 0.500000"/></ViewType></Edge>
<Edge StartID="N329" EndID="N158"><ViewType Name="Plain Edge">
<Property Key="Radius" Value="0.020000"/><Property Key="Colour" Value="0.500000 0.500000 0.500000"/></ViewType></Edge>
<Edge StartID="N172" EndID="N330"><ViewType Name="Plain Edge">
<Property Key="Radius" Value="0.020000"/><Property Key="Colour" Value="0.500000 0.500000 0.500000"/></ViewType></Edge>
<Edge StartID="N330" EndID="N165"><ViewType Name="Plain Edge">
<Property Key="Radius" Value="0.020000"/><Property Key="Colour" Value="0.500000 0.500000 0.500000"/></ViewType></Edge>
<Edge StartID="N172" EndID="N331"><ViewType Name="Plain Edge">
<Property Key="Radius" Value="0.020000"/><Property Key="Colour" Value="0.500000 0.500000 0.500000"/></ViewType></Edge>
<Edge StartID="N331" EndID="N164"><ViewType Name="Plain Edge">
<Property Key="Radius" Value="0.020000"/><Property Key="Colour" Value="0.500000 0.500000 0.500000"/></ViewType></Edge>
<Edge StartID="N176" EndID="N332"><ViewType Name="Plain Edge">
<Property Key="Radius" Value="0.020000"/><Property Key="Colour" Value="0.500000 0.500000 0.500000"/></ViewType></Edge>
<Edge StartID="N332" EndID="N173"><ViewType Name="Plain Edge">
<Property Key="Radius" Value="0.020000"/><Property Key="Colour" Value="0.500000 0.500000 0.500000"/></ViewType></Edge>
<Edge StartID="N176" EndID="N333"><ViewType Name="Plain Edge">
<Property Key="Radius" Value="0.020000"/><Property Key="Colour" Value="0.500000 0.500000 0.500000"/></ViewType></Edge>
<Edge StartID="N333" EndID="N172"><ViewType Name="Plain Edge">
<Property Key="Radius" Value="0.020000"/><Property Key="Colour" Value="0.500000 0.500000 0.500000"/></ViewType></Edge>
<Edge StartID="N141" EndID="N334"><ViewType Name="Plain Edge">
<Property Key="Radius" Value="0.020000"/><Property Key="Colour" Value="0.500000 0.500000 0.500000"/></ViewType></Edge>
<Edge StartID="N334" EndID="Inv_31"><ViewType Name="Plain Edge">
<Property Key="Radius" Value="0.020000"/><Property Key="Colour" Value="0.500000 0.500000 0.500000"/></ViewType></Edge>
<Edge StartID="N141" EndID="N335"><ViewType Name="Plain Edge">
<Property Key="Radius" Value="0.020000"/><Property Key="Colour" Value="0.500000 0.500000 0.500000"/></ViewType></Edge>
<Edge StartID="N335" EndID="Inv_29"><ViewType Name="Plain Edge">
<Property Key="Radius" Value="0.020000"/><Property Key="Colour" Value="0.500000 0.500000 0.500000"/></ViewType></Edge>
<Edge StartID="N140" EndID="N336"><ViewType Name="Plain Edge">
<Property Key="Radius" Value="0.020000"/><Property Key="Colour" Value="0.500000 0.500000 0.500000"/></ViewType></Edge>
<Edge StartID="N336" EndID="Inv_27"><ViewType Name="Plain Edge">
<Property Key="Radius" Value="0.020000"/><Property Key="Colour" Value="0.500000 0.500000 0.500000"/></ViewType></Edge>
<Edge StartID="N140" EndID="N337"><ViewType Name="Plain Edge">
<Property Key="Radius" Value="0.020000"/><Property Key="Colour" Value="0.500000 0.500000 0.500000"/></ViewType></Edge>
<Edge StartID="N337" EndID="Inv_25"><ViewType Name="Plain Edge">
<Property Key="Radius" Value="0.020000"/><Property Key="Colour" Value="0.500000 0.500000 0.500000"/></ViewType></Edge>
<Edge StartID="N151" EndID="N338"><ViewType Name="Plain Edge">
<Property Key="Radius" Value="0.020000"/><Property Key="Colour" Value="0.500000 0.500000 0.500000"/></ViewType></Edge>
<Edge StartID="N338" EndID="N141"><ViewType Name="Plain Edge">
<Property Key="Radius" Value="0.020000"/><Property Key="Colour" Value="0.500000 0.500000 0.500000"/></ViewType></Edge>
<Edge StartID="N151" EndID="N339"><ViewType Name="Plain Edge">
<Property Key="Radius" Value="0.020000"/><Property Key="Colour" Value="0.500000 0.500000 0.500000"/></ViewType></Edge>
<Edge StartID="N339" EndID="N140"><ViewType Name="Plain Edge">
<Property Key="Radius" Value="0.020000"/><Property Key="Colour" Value="0.500000 0.500000 0.500000"/></ViewType></Edge>
<Edge StartID="N143" EndID="N340"><ViewType Name="Plain Edge">
<Property Key="Radius" Value="0.020000"/><Property Key="Colour" Value="0.500000 0.500000 0.500000"/></ViewType></Edge>
<Edge StartID="N340" EndID="Inv_23"><ViewType Name="Plain Edge">
<Property Key="Radius" Value="0.020000"/><Property Key="Colour" Value="0.500000 0.500000 0.500000"/></ViewType></Edge>
<Edge StartID="N143" EndID="N341"><ViewType Name="Plain Edge">
<Property Key="Radius" Value="0.020000"/><Property Key="Colour" Value="0.500000 0.500000 0.500000"/></ViewType></Edge>
<Edge StartID="N341" EndID="Inv_21"><ViewType Name="Plain Edge">
<Property Key="Radius" Value="0.020000"/><Property Key="Colour" Value="0.500000 0.500000 0.500000"/></ViewType></Edge>
<Edge StartID="N142" EndID="N342"><ViewType Name="Plain Edge">
<Property Key="Radius" Value="0.020000"/><Property Key="Colour" Value="0.500000 0.500000 0.500000"/></ViewType></Edge>
<Edge StartID="N342" EndID="Inv_19"><ViewType Name="Plain Edge">
<Property Key="Radius" Value="0.020000"/><Property Key="Colour" Value="0.500000 0.500000 0.500000"/></ViewType></Edge>
<Edge StartID="N142" EndID="N343"><ViewType Name="Plain Edge">
<Property Key="Radius" Value="0.020000"/><Property Key="Colour" Value="0.500000 0.500000 0.500000"/></ViewType></Edge>
<Edge StartID="N343" EndID="Inv_17"><ViewType Name="Plain Edge">
<Property Key="Radius" Value="0.020000"/><Property Key="Colour" Value="0.500000 0.500000 0.500000"/></ViewType></Edge>
<Edge StartID="N150" EndID="N344"><ViewType Name="Plain Edge">
<Property Key="Radius" Value="0.020000"/><Property Key="Colour" Value="0.500000 0.500000 0.500000"/></ViewType></Edge>
<Edge StartID="N344" EndID="N143"><ViewType Name="Plain Edge">
<Property Key="Radius" Value="0.020000"/><Property Key="Colour" Value="0.500000 0.500000 0.500000"/></ViewType></Edge>
<Edge StartID="N150" EndID="N345"><ViewType Name="Plain Edge">
<Property Key="Radius" Value="0.020000"/><Property Key="Colour" Value="0.500000 0.500000 0.500000"/></ViewType></Edge>
<Edge StartID="N345" EndID="N142"><ViewType Name="Plain Edge">
<Property Key="Radius" Value="0.020000"/><Property Key="Colour" Value="0.500000 0.500000 0.500000"/></ViewType></Edge>
<Edge StartID="N162" EndID="N346"><ViewType Name="Plain Edge">
<Property Key="Radius" Value="0.020000"/><Property Key="Colour" Value="0.500000 0.500000 0.500000"/></ViewType></Edge>
<Edge StartID="N346" EndID="N151"><ViewType Name="Plain Edge">
<Property Key="Radius" Value="0.020000"/><Property Key="Colour" Value="0.500000 0.500000 0.500000"/></ViewType></Edge>
<Edge StartID="N162" EndID="N347"><ViewType Name="Plain Edge">
<Property Key="Radius" Value="0.020000"/><Property Key="Colour" Value="0.500000 0.500000 0.500000"/></ViewType></Edge>
<Edge StartID="N347" EndID="N150"><ViewType Name="Plain Edge">
<Property Key="Radius" Value="0.020000"/><Property Key="Colour" Value="0.500000 0.500000 0.500000"/></ViewType></Edge>
<Edge StartID="N146" EndID="N348"><ViewType Name="Plain Edge">
<Property Key="Radius" Value="0.020000"/><Property Key="Colour" Value="0.500000 0.500000 0.500000"/></ViewType></Edge>
<Edge StartID="N348" EndID="Inv_30"><ViewType Name="Plain Edge">
<Property Key="Radius" Value="0.020000"/><Property Key="Colour" Value="0.500000 0.500000 0.500000"/></ViewType></Edge>
<Edge StartID="N146" EndID="N349"><ViewType Name="Plain Edge">
<Property Key="Radius" Value="0.020000"/><Property Key="Colour" Value="0.500000 0.500000 0.500000"/></ViewType></Edge>
<Edge StartID="N349" EndID="Inv_28"><ViewType Name="Plain Edge">
<Property Key="Radius" Value="0.020000"/><Property Key="Colour" Value="0.500000 0.500000 0.500000"/></ViewType></Edge>
<Edge StartID="N145" EndID="N350"><ViewType Name="Plain Edge">
<Property Key="Radius" Value="0.020000"/><Property Key="Colour" Value="0.500000 0.500000 0.500000"/></ViewType></Edge>
<Edge StartID="N350" EndID="Inv_22"><ViewType Name="Plain Edge">
<Property Key="Radius" Value="0.020000"/><Property Key="Colour" Value="0.500000 0.500000 0.500000"/></ViewType></Edge>
<Edge StartID="N145" EndID="N351"><ViewType Name="Plain Edge">
<Property Key="Radius" Value="0.020000"/><Property Key="Colour" Value="0.500000 0.500000 0.500000"/></ViewType></Edge>
<Edge StartID="N351" EndID="Inv_20"><ViewType Name="Plain Edge">
<Property Key="Radius" Value="0.020000"/><Property Key="Colour" Value="0.500000 0.500000 0.500000"/></ViewType></Edge>
<Edge StartID="N152" EndID="N352"><ViewType Name="Plain Edge">
<Property Key="Radius" Value="0.020000"/><Property Key="Colour" Value="0.500000 0.500000 0.500000"/></ViewType></Edge>
<Edge StartID="N352" EndID="N146"><ViewType Name="Plain Edge">
<Property Key="Radius" Value="0.020000"/><Property Key="Colour" Value="0.500000 0.500000 0.500000"/></ViewType></Edge>
<Edge StartID="N152" EndID="N353"><ViewType Name="Plain Edge">
<Property Key="Radius" Value="0.020000"/><Property Key="Colour" Value="0.500000 0.500000 0.500000"/></ViewType></Edge>
<Edge StartID="N353" EndID="N145"><ViewType Name="Plain Edge">
<Property Key="Radius" Value="0.020000"/><Property Key="Colour" Value="0.500000 0.500000 0.500000"/></ViewType></Edge>
<Edge StartID="N147" EndID="N354"><ViewType Name="Plain Edge">
<Property Key="Radius" Value="0.020000"/><Property Key="Colour" Value="0.500000 0.500000 0.500000"/></ViewType></Edge>
<Edge StartID="N354" EndID="Inv_26"><ViewType Name="Plain Edge">
<Property Key="Radius" Value="0.020000"/><Property Key="Colour" Value="0.500000 0.500000 0.500000"/></ViewType></Edge>
<Edge StartID="N147" EndID="N355"><ViewType Name="Plain Edge">
<Property Key="Radius" Value="0.020000"/><Property Key="Colour" Value="0.500000 0.500000 0.500000"/></ViewType></Edge>
<Edge StartID="N355" EndID="Inv_24"><ViewType Name="Plain Edge">
<Property Key="Radius" Value="0.020000"/><Property Key="Colour" Value="0.500000 0.500000 0.500000"/></ViewType></Edge>
<Edge StartID="N144" EndID="N356"><ViewType Name="Plain Edge">
<Property Key="Radius" Value="0.020000"/><Property Key="Colour" Value="0.500000 0.500000 0.500000"/></ViewType></Edge>
<Edge StartID="N356" EndID="Inv_18"><ViewType Name="Plain Edge">
<Property Key="Radius" Value="0.020000"/><Property Key="Colour" Value="0.500000 0.500000 0.500000"/></ViewType></Edge>
<Edge StartID="N144" EndID="N357"><ViewType Name="Plain Edge">
<Property Key="Radius" Value="0.020000"/><Property Key="Colour" Value="0.500000 0.500000 0.500000"/></ViewType></Edge>
<Edge StartID="N357" EndID="Inv_16"><ViewType Name="Plain Edge">
<Property Key="Radius" Value="0.020000"/><Property Key="Colour" Value="0.500000 0.500000 0.500000"/></ViewType></Edge>
<Edge StartID="N153" EndID="N358"><ViewType Name="Plain Edge">
<Property Key="Radius" Value="0.020000"/><Property Key="Colour" Value="0.500000 0.500000 0.500000"/></ViewType></Edge>
<Edge StartID="N358" EndID="N147"><ViewType Name="Plain Edge">
<Property Key="Radius" Value="0.020000"/><Property Key="Colour" Value="0.500000 0.500000 0.500000"/></ViewType></Edge>
<Edge StartID="N153" EndID="N359"><ViewType Name="Plain Edge">
<Property Key="Radius" Value="0.020000"/><Property Key="Colour" Value="0.500000 0.500000 0.500000"/></ViewType></Edge>
<Edge StartID="N359" EndID="N144"><ViewType Name="Plain Edge">
<Property Key="Radius" Value="0.020000"/><Property Key="Colour" Value="0.500000 0.500000 0.500000"/></ViewType></Edge>
<Edge StartID="N163" EndID="N360"><ViewType Name="Plain Edge">
<Property Key="Radius" Value="0.020000"/><Property Key="Colour" Value="0.500000 0.500000 0.500000"/></ViewType></Edge>
<Edge StartID="N360" EndID="N152"><ViewType Name="Plain Edge">
<Property Key="Radius" Value="0.020000"/><Property Key="Colour" Value="0.500000 0.500000 0.500000"/></ViewType></Edge>
<Edge StartID="N163" EndID="N361"><ViewType Name="Plain Edge">
<Property Key="Radius" Value="0.020000"/><Property Key="Colour" Value="0.500000 0.500000 0.500000"/></ViewType></Edge>
<Edge StartID="N361" EndID="N153"><ViewType Name="Plain Edge">
<Property Key="Radius" Value="0.020000"/><Property Key="Colour" Value="0.500000 0.500000 0.500000"/></ViewType></Edge>
<Edge StartID="N177" EndID="N362"><ViewType Name="Plain Edge">
<Property Key="Radius" Value="0.020000"/><Property Key="Colour" Value="0.500000 0.500000 0.500000"/></ViewType></Edge>
<Edge StartID="N362" EndID="N162"><ViewType Name="Plain Edge">
<Property Key="Radius" Value="0.020000"/><Property Key="Colour" Value="0.500000 0.500000 0.500000"/></ViewType></Edge>
<Edge StartID="N177" EndID="N363"><ViewType Name="Plain Edge">
<Property Key="Radius" Value="0.020000"/><Property Key="Colour" Value="0.500000 0.500000 0.500000"/></ViewType></Edge>
<Edge StartID="N363" EndID="N163"><ViewType Name="Plain Edge">
<Property Key="Radius" Value="0.020000"/><Property Key="Colour" Value="0.500000 0.500000 0.500000"/></ViewType></Edge>
<Edge StartID="N178" EndID="N364"><ViewType Name="Plain Edge">
<Property Key="Radius" Value="0.020000"/><Property Key="Colour" Value="0.500000 0.500000 0.500000"/></ViewType></Edge>
<Edge StartID="N364" EndID="N176"><ViewType Name="Plain Edge">
<Property Key="Radius" Value="0.020000"/><Property Key="Colour" Value="0.500000 0.500000 0.500000"/></ViewType></Edge>
<Edge StartID="N178" EndID="N365"><ViewType Name="Plain Edge">
<Property Key="Radius" Value="0.020000"/><Property Key="Colour" Value="0.500000 0.500000 0.500000"/></ViewType></Edge>
<Edge StartID="N365" EndID="N177"><ViewType Name="Plain Edge">
<Property Key="Radius" Value="0.020000"/><Property Key="Colour" Value="0.500000 0.500000 0.500000"/></ViewType></Edge>
<Edge StartID="N179" EndID="N366"><ViewType Name="Plain Edge">
<Property Key="Radius" Value="0.020000"/><Property Key="Colour" Value="0.500000 0.500000 0.500000"/></ViewType></Edge>
<Edge StartID="N366" EndID="N175"><ViewType Name="Plain Edge">
<Property Key="Radius" Value="0.020000"/><Property Key="Colour" Value="0.500000 0.500000 0.500000"/></ViewType></Edge>
<Edge StartID="N179" EndID="N367"><ViewType Name="Plain Edge">
<Property Key="Radius" Value="0.020000"/><Property Key="Colour" Value="0.500000 0.500000 0.500000"/></ViewType></Edge>
<Edge StartID="N367" EndID="N178"><ViewType Name="Plain Edge">
<Property Key="Radius" Value="0.020000"/><Property Key="Colour" Value="0.500000 0.500000 0.500000"/></ViewType></Edge>
<Edge StartID="N114" EndID="N368"><ViewType Name="Plain Edge">
<Property Key="Radius" Value="0.020000"/><Property Key="Colour" Value="0.500000 0.500000 0.500000"/></ViewType></Edge>
<Edge StartID="N368" EndID="Inv_33"><ViewType Name="Plain Edge">
<Property Key="Radius" Value="0.020000"/><Property Key="Colour" Value="0.500000 0.500000 0.500000"/></ViewType></Edge>
<Edge StartID="N114" EndID="N369"><ViewType Name="Plain Edge">
<Property Key="Radius" Value="0.020000"/><Property Key="Colour" Value="0.500000 0.500000 0.500000"/></ViewType></Edge>
<Edge StartID="N369" EndID="Inv_32"><ViewType Name="Plain Edge">
<Property Key="Radius" Value="0.020000"/><Property Key="Colour" Value="0.500000 0.500000 0.500000"/></ViewType></Edge>
<Edge StartID="N122" EndID="N370"><ViewType Name="Plain Edge">
<Property Key="Radius" Value="0.020000"/><Property Key="Colour" Value="0.500000 0.500000 0.500000"/></ViewType></Edge>
<Edge StartID="N370" EndID="Inv_42"><ViewType Name="Plain Edge">
<Property Key="Radius" Value="0.020000"/><Property Key="Colour" Value="0.500000 0.500000 0.500000"/></ViewType></Edge>
<Edge StartID="N122" EndID="N371"><ViewType Name="Plain Edge">
<Property Key="Radius" Value="0.020000"/><Property Key="Colour" Value="0.500000 0.500000 0.500000"/></ViewType></Edge>
<Edge StartID="N371" EndID="N114"><ViewType Name="Plain Edge">
<Property Key="Radius" Value="0.020000"/><Property Key="Colour" Value="0.500000 0.500000 0.500000"/></ViewType></Edge>
<Edge StartID="N115" EndID="N372"><ViewType Name="Plain Edge">
<Property Key="Radius" Value="0.020000"/><Property Key="Colour" Value="0.500000 0.500000 0.500000"/></ViewType></Edge>
<Edge StartID="N372" EndID="Inv_44"><ViewType Name="Plain Edge">
<Property Key="Radius" Value="0.020000"/><Property Key="Colour" Value="0.500000 0.500000 0.500000"/></ViewType></Edge>
<Edge StartID="N115" EndID="N373"><ViewType Name="Plain Edge">
<Property Key="Radius" Value="0.020000"/><Property Key="Colour" Value="0.500000 0.500000 0.500000"/></ViewType></Edge>
<Edge StartID="N373" EndID="Inv_43"><ViewType Name="Plain Edge">
<Property Key="Radius" Value="0.020000"/><Property Key="Colour" Value="0.500000 0.500000 0.500000"/></ViewType></Edge>
<Edge StartID="N119" EndID="N374"><ViewType Name="Plain Edge">
<Property Key="Radius" Value="0.020000"/><Property Key="Colour" Value="0.500000 0.500000 0.500000"/></ViewType></Edge>
<Edge StartID="N374" EndID="N115"><ViewType Name="Plain Edge">
<Property Key="Radius" Value="0.020000"/><Property Key="Colour" Value="0.500000 0.500000 0.500000"/></ViewType></Edge>
<Edge StartID="N119" EndID="N375"><ViewType Name="Plain Edge">
<Property Key="Radius" Value="0.020000"/><Property Key="Colour" Value="0.500000 0.500000 0.500000"/></ViewType></Edge>
<Edge StartID="N375" EndID="Inv_6"><ViewType Name="Plain Edge">
<Property Key="Radius" Value="0.020000"/><Property Key="Colour" Value="0.500000 0.500000 0.500000"/></ViewType></Edge>
<Edge StartID="N120" EndID="N376"><ViewType Name="Plain Edge">
<Property Key="Radius" Value="0.020000"/><Property Key="Colour" Value="0.500000 0.500000 0.500000"/></ViewType></Edge>
<Edge StartID="N376" EndID="Inv_7"><ViewType Name="Plain Edge">
<Property Key="Radius" Value="0.020000"/><Property Key="Colour" Value="0.500000 0.500000 0.500000"/></ViewType></Edge>
<Edge StartID="N120" EndID="N377"><ViewType Name="Plain Edge">
<Property Key="Radius" Value="0.020000"/><Property Key="Colour" Value="0.500000 0.500000 0.500000"/></ViewType></Edge>
<Edge StartID="N377" EndID="N119"><ViewType Name="Plain Edge">
<Property Key="Radius" Value="0.020000"/><Property Key="Colour" Value="0.500000 0.500000 0.500000"/></ViewType></Edge>
<Edge StartID="N121" EndID="N378"><ViewType Name="Plain Edge">
<Property Key="Radius" Value="0.020000"/><Property Key="Colour" Value="0.500000 0.500000 0.500000"/></ViewType></Edge>
<Edge StartID="N378" EndID="Inv_47"><ViewType Name="Plain Edge">
<Property Key="Radius" Value="0.020000"/><Property Key="Colour" Value="0.500000 0.500000 0.500000"/></ViewType></Edge>
<Edge StartID="N121" EndID="N379"><ViewType Name="Plain Edge">
<Property Key="Radius" Value="0.020000"/><Property Key="Colour" Value="0.500000 0.500000 0.500000"/></ViewType></Edge>
<Edge StartID="N379" EndID="N120"><ViewType Name="Plain Edge">
<Property Key="Radius" Value="0.020000"/><Property Key="Colour" Value="0.500000 0.500000 0.500000"/></ViewType></Edge>
<Edge StartID="N131" EndID="N380"><ViewType Name="Plain Edge">
<Property Key="Radius" Value="0.020000"/><Property Key="Colour" Value="0.500000 0.500000 0.500000"/></ViewType></Edge>
<Edge StartID="N380" EndID="Inv_35"><ViewType Name="Plain Edge">
<Property Key="Radius" Value="0.020000"/><Property Key="Colour" Value="0.500000 0.500000 0.500000"/></ViewType></Edge>
<Edge StartID="N131" EndID="N381"><ViewType Name="Plain Edge">
<Property Key="Radius" Value="0.020000"/><Property Key="Colour" Value="0.500000 0.500000 0.500000"/></ViewType></Edge>
<Edge StartID="N381" EndID="N121"><ViewType Name="Plain Edge">
<Property Key="Radius" Value="0.020000"/><Property Key="Colour" Value="0.500000 0.500000 0.500000"/></ViewType></Edge>
<Edge StartID="N118" EndID="N382"><ViewType Name="Plain Edge">
<Property Key="Radius" Value="0.020000"/><Property Key="Colour" Value="0.500000 0.500000 0.500000"/></ViewType></Edge>
<Edge StartID="N382" EndID="Inv_36"><ViewType Name="Plain Edge">
<Property Key="Radius" Value="0.020000"/><Property Key="Colour" Value="0.500000 0.500000 0.500000"/></ViewType></Edge>
<Edge StartID="N118" EndID="N383"><ViewType Name="Plain Edge">
<Property Key="Radius" Value="0.020000"/><Property Key="Colour" Value="0.500000 0.500000 0.500000"/></ViewType></Edge>
<Edge StartID="N383" EndID="Inv_5"><ViewType Name="Plain Edge">
<Property Key="Radius" Value="0.020000"/><Property Key="Colour" Value="0.500000 0.500000 0.500000"/></ViewType></Edge>
<Edge StartID="N111" EndID="N384"><ViewType Name="Plain Edge">
<Property Key="Radius" Value="0.020000"/><Property Key="Colour" Value="0.500000 0.500000 0.500000"/></ViewType></Edge>
<Edge StartID="N384" EndID="Inv_41"><ViewType Name="Plain Edge">
<Property Key="Radius" Value="0.020000"/><Property Key="Colour" Value="0.500000 0.500000 0.500000"/></ViewType></Edge>
<Edge StartID="N111" EndID="N385"><ViewType Name="Plain Edge">
<Property Key="Radius" Value="0.020000"/><Property Key="Colour" Value="0.500000 0.500000 0.500000"/></ViewType></Edge>
<Edge StartID="N385" EndID="Inv_40"><ViewType Name="Plain Edge">
<Property Key="Radius" Value="0.020000"/><Property Key="Colour" Value="0.500000 0.500000 0.500000"/></ViewType></Edge>
<Edge StartID="N110" EndID="N386"><ViewType Name="Plain Edge">
<Property Key="Radius" Value="0.020000"/><Property Key="Colour" Value="0.500000 0.500000 0.500000"/></ViewType></Edge>
<Edge StartID="N386" EndID="Inv_39"><ViewType Name="Plain Edge">
<Property Key="Radius" Value="0.020000"/><Property Key="Colour" Value="0.500000 0.500000 0.500000"/></ViewType></Edge>
<Edge StartID="N110" EndID="N387"><ViewType Name="Plain Edge">
<Property Key="Radius" Value="0.020000"/><Property Key="Colour" Value="0.500000 0.500000 0.500000"/></ViewType></Edge>
<Edge StartID="N387" EndID="Inv_38"><ViewType Name="Plain Edge">
<Property Key="Radius" Value="0.020000"/><Property Key="Colour" Value="0.500000 0.500000 0.500000"/></ViewType></Edge>
<Edge StartID="N116" EndID="N388"><ViewType Name="Plain Edge">
<Property Key="Radius" Value="0.020000"/><Property Key="Colour" Value="0.500000 0.500000 0.500000"/></ViewType></Edge>
<Edge StartID="N388" EndID="N111"><ViewType Name="Plain Edge">
<Property Key="Radius" Value="0.020000"/><Property Key="Colour" Value="0.500000 0.500000 0.500000"/></ViewType></Edge>
<Edge StartID="N116" EndID="N389"><ViewType Name="Plain Edge">
<Property Key="Radius" Value="0.020000"/><Property Key="Colour" Value="0.500000 0.500000 0.500000"/></ViewType></Edge>
<Edge StartID="N389" EndID="N110"><ViewType Name="Plain Edge">
<Property Key="Radius" Value="0.020000"/><Property Key="Colour" Value="0.500000 0.500000 0.500000"/></ViewType></Edge>
<Edge StartID="N112" EndID="N390"><ViewType Name="Plain Edge">
<Property Key="Radius" Value="0.020000"/><Property Key="Colour" Value="0.500000 0.500000 0.500000"/></ViewType></Edge>
<Edge StartID="N390" EndID="Inv_46"><ViewType Name="Plain Edge">
<Property Key="Radius" Value="0.020000"/><Property Key="Colour" Value="0.500000 0.500000 0.500000"/></ViewType></Edge>
<Edge StartID="N112" EndID="N391"><ViewType Name="Plain Edge">
<Property Key="Radius" Value="0.020000"/><Property Key="Colour" Value="0.500000 0.500000 0.500000"/></ViewType></Edge>
<Edge StartID="N391" EndID="Inv_45"><ViewType Name="Plain Edge">
<Property Key="Radius" Value="0.020000"/><Property Key="Colour" Value="0.500000 0.500000 0.500000"/></ViewType></Edge>
<Edge StartID="N113" EndID="N392"><ViewType Name="Plain Edge">
<Property Key="Radius" Value="0.020000"/><Property Key="Colour" Value="0.500000 0.500000 0.500000"/></ViewType></Edge>
<Edge StartID="N392" EndID="N112"><ViewType Name="Plain Edge">
<Property Key="Radius" Value="0.020000"/><Property Key="Colour" Value="0.500000 0.500000 0.500000"/></ViewType></Edge>
<Edge StartID="N113" EndID="N393"><ViewType Name="Plain Edge">
<Property Key="Radius" Value="0.020000"/><Property Key="Colour" Value="0.500000 0.500000 0.500000"/></ViewType></Edge>
<Edge StartID="N393" EndID="Inv_4"><ViewType Name="Plain Edge">
<Property Key="Radius" Value="0.020000"/><Property Key="Colour" Value="0.500000 0.500000 0.500000"/></ViewType></Edge>
<Edge StartID="N108" EndID="N394"><ViewType Name="Plain Edge">
<Property Key="Radius" Value="0.020000"/><Property Key="Colour" Value="0.500000 0.500000 0.500000"/></ViewType></Edge>
<Edge StartID="N394" EndID="Inv_2"><ViewType Name="Plain Edge">
<Property Key="Radius" Value="0.020000"/><Property Key="Colour" Value="0.500000 0.500000 0.500000"/></ViewType></Edge>
<Edge StartID="N108" EndID="N395"><ViewType Name="Plain Edge">
<Property Key="Radius" Value="0.020000"/><Property Key="Colour" Value="0.500000 0.500000 0.500000"/></ViewType></Edge>
<Edge StartID="N395" EndID="Inv_1"><ViewType Name="Plain Edge">
<Property Key="Radius" Value="0.020000"/><Property Key="Colour" Value="0.500000 0.500000 0.500000"/></ViewType></Edge>
<Edge StartID="N109" EndID="N396"><ViewType Name="Plain Edge">
<Property Key="Radius" Value="0.020000"/><Property Key="Colour" Value="0.500000 0.500000 0.500000"/></ViewType></Edge>
<Edge StartID="N396" EndID="Inv_3"><ViewType Name="Plain Edge">
<Property Key="Radius" Value="0.020000"/><Property Key="Colour" Value="0.500000 0.500000 0.500000"/></ViewType></Edge>
<Edge StartID="N109" EndID="N397"><ViewType Name="Plain Edge">
<Property Key="Radius" Value="0.020000"/><Property Key="Colour" Value="0.500000 0.500000 0.500000"/></ViewType></Edge>
<Edge StartID="N397" EndID="N108"><ViewType Name="Plain Edge">
<Property Key="Radius" Value="0.020000"/><Property Key="Colour" Value="0.500000 0.500000 0.500000"/></ViewType></Edge>
<Edge StartID="N117" EndID="N398"><ViewType Name="Plain Edge">
<Property Key="Radius" Value="0.020000"/><Property Key="Colour" Value="0.500000 0.500000 0.500000"/></ViewType></Edge>
<Edge StartID="N398" EndID="N113"><ViewType Name="Plain Edge">
<Property Key="Radius" Value="0.020000"/><Property Key="Colour" Value="0.500000 0.500000 0.500000"/></ViewType></Edge>
<Edge StartID="N117" EndID="N399"><ViewType Name="Plain Edge">
<Property Key="Radius" Value="0.020000"/><Property Key="Colour" Value="0.500000 0.500000 0.500000"/></ViewType></Edge>
<Edge StartID="N399" EndID="N109"><ViewType Name="Plain Edge">
<Property Key="Radius" Value="0.020000"/><Property Key="Colour" Value="0.500000 0.500000 0.500000"/></ViewType></Edge>
<Edge StartID="N168" EndID="N400"><ViewType Name="Plain Edge">
<Property Key="Radius" Value="0.020000"/><Property Key="Colour" Value="0.500000 0.500000 0.500000"/></ViewType></Edge>
<Edge StartID="N400" EndID="N116"><ViewType Name="Plain Edge">
<Property Key="Radius" Value="0.020000"/><Property Key="Colour" Value="0.500000 0.500000 0.500000"/></ViewType></Edge>
<Edge StartID="N168" EndID="N401"><ViewType Name="Plain Edge">
<Property Key="Radius" Value="0.020000"/><Property Key="Colour" Value="0.500000 0.500000 0.500000"/></ViewType></Edge>
<Edge StartID="N401" EndID="N117"><ViewType Name="Plain Edge">
<Property Key="Radius" Value="0.020000"/><Property Key="Colour" Value="0.500000 0.500000 0.500000"/></ViewType></Edge>
<Edge StartID="N169" EndID="N402"><ViewType Name="Plain Edge">
<Property Key="Radius" Value="0.020000"/><Property Key="Colour" Value="0.500000 0.500000 0.500000"/></ViewType></Edge>
<Edge StartID="N402" EndID="N118"><ViewType Name="Plain Edge">
<Property Key="Radius" Value="0.020000"/><Property Key="Colour" Value="0.500000 0.500000 0.500000"/></ViewType></Edge>
<Edge StartID="N169" EndID="N403"><ViewType Name="Plain Edge">
<Property Key="Radius" Value="0.020000"/><Property Key="Colour" Value="0.500000 0.500000 0.500000"/></ViewType></Edge>
<Edge StartID="N403" EndID="N168"><ViewType Name="Plain Edge">
<Property Key="Radius" Value="0.020000"/><Property Key="Colour" Value="0.500000 0.500000 0.500000"/></ViewType></Edge>
<Edge StartID="N170" EndID="N404"><ViewType Name="Plain Edge">
<Property Key="Radius" Value="0.020000"/><Property Key="Colour" Value="0.500000 0.500000 0.500000"/></ViewType></Edge>
<Edge StartID="N404" EndID="Inv_34"><ViewType Name="Plain Edge">
<Property Key="Radius" Value="0.020000"/><Property Key="Colour" Value="0.500000 0.500000 0.500000"/></ViewType></Edge>
<Edge StartID="N170" EndID="N405"><ViewType Name="Plain Edge">
<Property Key="Radius" Value="0.020000"/><Property Key="Colour" Value="0.500000 0.500000 0.500000"/></ViewType></Edge>
<Edge StartID="N405" EndID="N169"><ViewType Name="Plain Edge">
<Property Key="Radius" Value="0.020000"/><Property Key="Colour" Value="0.500000 0.500000 0.500000"/></ViewType></Edge>
<Edge StartID="N171" EndID="N406"><ViewType Name="Plain Edge">
<Property Key="Radius" Value="0.020000"/><Property Key="Colour" Value="0.500000 0.500000 0.500000"/></ViewType></Edge>
<Edge StartID="N406" EndID="N131"><ViewType Name="Plain Edge">
<Property Key="Radius" Value="0.020000"/><Property Key="Colour" Value="0.500000 0.500000 0.500000"/></ViewType></Edge>
<Edge StartID="N171" EndID="N407"><ViewType Name="Plain Edge">
<Property Key="Radius" Value="0.020000"/><Property Key="Colour" Value="0.500000 0.500000 0.500000"/></ViewType></Edge>
<Edge StartID="N407" EndID="N170"><ViewType Name="Plain Edge">
<Property Key="Radius" Value="0.020000"/><Property Key="Colour" Value="0.500000 0.500000 0.500000"/></ViewType></Edge>
<Edge StartID="N174" EndID="N408"><ViewType Name="Plain Edge">
<Property Key="Radius" Value="0.020000"/><Property Key="Colour" Value="0.500000 0.500000 0.500000"/></ViewType></Edge>
<Edge StartID="N408" EndID="Inv_37"><ViewType Name="Plain Edge">
<Property Key="Radius" Value="0.020000"/><Property Key="Colour" Value="0.500000 0.500000 0.500000"/></ViewType></Edge>
<Edge StartID="N174" EndID="N409"><ViewType Name="Plain Edge">
<Property Key="Radius" Value="0.020000"/><Property Key="Colour" Value="0.500000 0.500000 0.500000"/></ViewType></Edge>
<Edge StartID="N409" EndID="N171"><ViewType Name="Plain Edge">
<Property Key="Radius" Value="0.020000"/><Property Key="Colour" Value="0.500000 0.500000 0.500000"/></ViewType></Edge>
<Edge StartID="N182" EndID="N410"><ViewType Name="Plain Edge">
<Property Key="Radius" Value="0.020000"/><Property Key="Colour" Value="0.500000 0.500000 0.500000"/></ViewType></Edge>
<Edge StartID="N410" EndID="N122"><ViewType Name="Plain Edge">
<Property Key="Radius" Value="0.020000"/><Property Key="Colour" Value="0.500000 0.500000 0.500000"/></ViewType></Edge>
<Edge StartID="N182" EndID="N411"><ViewType Name="Plain Edge">
<Property Key="Radius" Value="0.020000"/><Property Key="Colour" Value="0.500000 0.500000 0.500000"/></ViewType></Edge>
<Edge StartID="N411" EndID="N174"><ViewType Name="Plain Edge">
<Property Key="Radius" Value="0.020000"/><Property Key="Colour" Value="0.500000 0.500000 0.500000"/></ViewType></Edge>
<Edge StartID="N190" EndID="N412"><ViewType Name="Plain Edge">
<Property Key="Radius" Value="0.020000"/><Property Key="Colour" Value="0.500000 0.500000 0.500000"/></ViewType></Edge>
<Edge StartID="N412" EndID="N179"><ViewType Name="Plain Edge">
<Property Key="Radius" Value="0.020000"/><Property Key="Colour" Value="0.500000 0.500000 0.500000"/></ViewType></Edge>
<Edge StartID="N190" EndID="N413"><ViewType Name="Plain Edge">
<Property Key="Radius" Value="0.020000"/><Property Key="Colour" Value="0.500000 0.500000 0.500000"/></ViewType></Edge>
<Edge StartID="N413" EndID="N182"><ViewType Name="Plain Edge">
<Property Key="Radius" Value="0.020000"/><Property Key="Colour" Value="0.500000 0.500000 0.500000"/></ViewType></Edge>
<Edge StartID="N195" EndID="N414"><ViewType Name="Plain Edge">
<Property Key="Radius" Value="0.020000"/><Property Key="Colour" Value="0.500000 0.500000 0.500000"/></ViewType></Edge>
<Edge StartID="N414" EndID="N189"><ViewType Name="Plain Edge">
<Property Key="Radius" Value="0.020000"/><Property Key="Colour" Value="0.500000 0.500000 0.500000"/></ViewType></Edge>
<Edge StartID="N195" EndID="N415"><ViewType Name="Plain Edge">
<Property Key="Radius" Value="0.020000"/><Property Key="Colour" Value="0.500000 0.500000 0.500000"/></ViewType></Edge>
<Edge StartID="N415" EndID="N190"><ViewType Name="Plain Edge">
<Property Key="Radius" Value="0.020000"/><Property Key="Colour" Value="0.500000 0.500000 0.500000"/></ViewType></Edge>
<Edge StartID="N201" EndID="N416"><ViewType Name="Plain Edge">
<Property Key="Radius" Value="0.020000"/><Property Key="Colour" Value="0.500000 0.500000 0.500000"/></ViewType></Edge>
<Edge StartID="N416" EndID="N196"><ViewType Name="Plain Edge">
<Property Key="Radius" Value="0.020000"/><Property Key="Colour" Value="0.500000 0.500000 0.500000"/></ViewType></Edge>
<Edge StartID="N201" EndID="N417"><ViewType Name="Plain Edge">
<Property Key="Radius" Value="0.020000"/><Property Key="Colour" Value="0.500000 0.500000 0.500000"/></ViewType></Edge>
<Edge StartID="N417" EndID="N195"><ViewType Name="Plain Edge">
<Property Key="Radius" Value="0.020000"/><Property Key="Colour" Value="0.500000 0.500000 0.500000"/></ViewType></Edge>
<Edge StartID="N207" EndID="N418"><ViewType Name="Plain Edge">
<Property Key="Radius" Value="0.020000"/><Property Key="Colour" Value="0.500000 0.500000 0.500000"/></ViewType></Edge>
<Edge StartID="N418" EndID="N206"><ViewType Name="Plain Edge">
<Property Key="Radius" Value="0.020000"/><Property Key="Colour" Value="0.500000 0.500000 0.500000"/></ViewType></Edge>
<Edge StartID="N207" EndID="N419"><ViewType Name="Plain Edge">
<Property Key="Radius" Value="0.020000"/><Property Key="Colour" Value="0.500000 0.500000 0.500000"/></ViewType></Edge>
<Edge StartID="N419" EndID="N201"><ViewType Name="Plain Edge">
<Property Key="Radius" Value="0.020000"/><Property Key="Colour" Value="0.500000 0.500000 0.500000"/></ViewType></Edge>
<Edge StartID="N211" EndID="N420"><ViewType Name="Plain Edge">
<Property Key="Radius" Value="0.020000"/><Property Key="Colour" Value="0.500000 0.500000 0.500000"/></ViewType></Edge>
<Edge StartID="N420" EndID="N210"><ViewType Name="Plain Edge">
<Property Key="Radius" Value="0.020000"/><Property Key="Colour" Value="0.500000 0.500000 0.500000"/></ViewType></Edge>
<Edge StartID="N211" EndID="N421"><ViewType Name="Plain Edge">
<Property Key="Radius" Value="0.020000"/><Property Key="Colour" Value="0.500000 0.500000 0.500000"/></ViewType></Edge>
<Edge StartID="N421" EndID="N207"><ViewType Name="Plain Edge">
<Property Key="Radius" Value="0.020000"/><Property Key="Colour" Value="0.500000 0.500000 0.500000"/></ViewType></Edge>
<Edge StartID="N212" EndID="N422"><ViewType Name="Plain Edge">
<Property Key="Radius" Value="0.020000"/><Property Key="Colour" Value="0.500000 0.500000 0.500000"/></ViewType></Edge>
<Edge StartID="N422" EndID="N198"><ViewType Name="Plain Edge">
<Property Key="Radius" Value="0.020000"/><Property Key="Colour" Value="0.500000 0.500000 0.500000"/></ViewType></Edge>
<Edge StartID="N212" EndID="N423"><ViewType Name="Plain Edge">
<Property Key="Radius" Value="0.020000"/><Property Key="Colour" Value="0.500000 0.500000 0.500000"/></ViewType></Edge>
<Edge StartID="N423" EndID="N211"><ViewType Name="Plain Edge">
<Property Key="Radius" Value="0.020000"/><Property Key="Colour" Value="0.500000 0.500000 0.500000"/></ViewType></Edge>
<Edge StartID="N213" EndID="N424"><ViewType Name="Plain Edge">
<Property Key="Radius" Value="0.020000"/><Property Key="Colour" Value="0.500000 0.500000 0.500000"/></ViewType></Edge>
<Edge StartID="N424" EndID="N200"><ViewType Name="Plain Edge">
<Property Key="Radius" Value="0.020000"/><Property Key="Colour" Value="0.500000 0.500000 0.500000"/></ViewType></Edge>
<Edge StartID="N213" EndID="N425"><ViewType Name="Plain Edge">
<Property Key="Radius" Value="0.020000"/><Property Key="Colour" Value="0.500000 0.500000 0.500000"/></ViewType></Edge>
<Edge StartID="N425" EndID="N212"><ViewType Name="Plain Edge">
<Property Key="Radius" Value="0.020000"/><Property Key="Colour" Value="0.500000 0.500000 0.500000"/></ViewType></Edge>
</Cluster></WilmaGraph>
